# Supplementary material for: The genus Paraplonobia Wainstein and Neopetrobia Wainstein (Acari, Trombidiformes, Tetranychidae) from Saudi Arabia: new species, new records and key to the world species of Paraplonobia
Source: Zookeys. 2016 Jun 14;(598):27–55. doi: 10.3897/zookeys.598.9060 (PMC4926671; doi:10.3897/zookeys.598.9060)
Supplement: XML Treatment for Paraplonobia [file zookeys.598.9060-treatment1.xml]

<!DOCTYPE tp:taxon-treatment
  PUBLIC "-//TaxonX//DTD Taxonomic Treatment Publishing DTD v0 20100105//EN" "tax-treatment-NSO.dtd">
<tp:taxon-treatment xmlns:tp="http://www.plazi.org/taxpub"><tp:treatment-meta><kwd-group><label>Taxon classification</label><kwd><named-content content-type="kingdom">Animalia</named-content></kwd><kwd><named-content content-type="order">Prostigmata</named-content></kwd><kwd><named-content content-type="family">Tetranychidae</named-content></kwd></kwd-group><mixed-citation publication-type="journal"><person-group><name><surname>Kamran</surname><given-names>Muhammad</given-names></name><name><surname>Mirza</surname><given-names>Jawwad Hassan</given-names></name><name><surname>Alatawi</surname><given-names>Fahad Jaber</given-names></name></person-group><article-title>The genus <italic><tp:taxon-name><tp:taxon-name-part taxon-name-part-type="genus">Paraplonobia</tp:taxon-name-part></tp:taxon-name></italic> Wainstein and <italic><tp:taxon-name><tp:taxon-name-part taxon-name-part-type="genus">Neopetrobia</tp:taxon-name-part></tp:taxon-name></italic> Wainstein (<tp:taxon-name><tp:taxon-name-part taxon-name-part-type="subclass">Acari</tp:taxon-name-part></tp:taxon-name>, <tp:taxon-name><tp:taxon-name-part taxon-name-part-type="order">Trombidiformes</tp:taxon-name-part></tp:taxon-name>, <tp:taxon-name><tp:taxon-name-part taxon-name-part-type="family">Tetranychidae</tp:taxon-name-part></tp:taxon-name>) from Saudi Arabia: new species, new records and key to the world species of <italic><tp:taxon-name><tp:taxon-name-part taxon-name-part-type="genus">Paraplonobia</tp:taxon-name-part></tp:taxon-name></italic></article-title><source>Zookeys</source><day>14</day><month>6</month><year>2016</year><volume>2016</volume><issue>598</issue><fpage>27</fpage><lpage>55</lpage><pub-id pub-id-type="doi">10.3897/zookeys.598.9060</pub-id></mixed-citation></tp:treatment-meta><tp:nomenclature><label>Genus</label><tp:taxon-name>
              <tp:taxon-name-part taxon-name-part-type="genus">Paraplonobia</tp:taxon-name-part>
            </tp:taxon-name><tp:taxon-authority>Wainstein, 1960</tp:taxon-authority><tp:nomenclature-citation-list><tp:nomenclature-citation><tp:taxon-name>
                  <tp:taxon-name-part taxon-name-part-type="genus">Aplonobia</tp:taxon-name-part> (<tp:taxon-name-part taxon-name-part-type="subgenus">Paraplonobia</tp:taxon-name-part>)</tp:taxon-name><comment>Wainstein, 1960: 140.</comment></tp:nomenclature-citation><tp:nomenclature-citation><tp:taxon-name><tp:taxon-name-part taxon-name-part-type="genus">Paraplonobia</tp:taxon-name-part></tp:taxon-name><comment>: <xref ref-type="bibr" rid="B17">Tuttle and Baker 1968</xref>: 48, <xref ref-type="bibr" rid="B9">Meyer 1974</xref>: 119, <xref ref-type="bibr" rid="B4">Chaudhri et al. 1974</xref>: 28, <xref ref-type="bibr" rid="B6">Gutierrez 1985</xref>: 75, <xref ref-type="bibr" rid="B3">Bolland et al. 1998</xref>: 7.</comment></tp:nomenclature-citation></tp:nomenclature-citation-list></tp:nomenclature><tp:treatment-sec sec-type="type species"><title>Type species.</title><p>
              <tp:taxon-name><tp:taxon-name-part taxon-name-part-type="genus">Aplonobia</tp:taxon-name-part> (<tp:taxon-name-part taxon-name-part-type="subgenus">Paraplonobia</tp:taxon-name-part>) <tp:taxon-name-part taxon-name-part-type="species">echinopsili</tp:taxon-name-part></tp:taxon-name> Wainstein, 1960 by original designation.</p></tp:treatment-sec><tp:treatment-sec sec-type="diagnosis"><title>Diagnosis.</title><p>Based on Baker and Tuttle 1968, Gutierrez 1955, <xref ref-type="bibr" rid="B9">Meyer 1974</xref>, <xref ref-type="bibr" rid="B10">Meyer 1987</xref>, <xref ref-type="bibr" rid="B3">Bolland et al. 1998</xref>.</p><p>Body oval; prodorsum without lobes and with three pairs of setae; dorsal opisthosomal setae ten pairs. Dorsal setae not set on prominent tubercles; setae f<sub>1</sub> normal in position, coxal setal formula variable, most species with 2–2–1–1 except one species of the subgenus <italic><tp:taxon-name><tp:taxon-name-part taxon-name-part-type="genus">Brachynychus</tp:taxon-name-part></tp:taxon-name></italic> having 4–3–2–2 setae on coxae I–IV respectively; anal setae three pairs; peritremes simple/anastomosing; tarsus I with two sets of duplex setae, present close to distal end of tarsus; claws and empodium pad-like each with tenant hairs (Fig. <xref ref-type="fig" rid="F2">5A</xref>).</p><!--PageBreak--></tp:treatment-sec><tp:treatment-sec><!--Section generated to contain objects referenced in tp:taxon-treatment.--><fig id="F2" position="float" orientation="portrait"><label>Figures 3–8.</label><caption><p>
          <tp:taxon-name><tp:taxon-name-part taxon-name-part-type="genus">Paraplonobia</tp:taxon-name-part> (<tp:taxon-name-part taxon-name-part-type="subgenus">Anaplonobia</tp:taxon-name-part>) <tp:taxon-name-part taxon-name-part-type="species">arabica</tp:taxon-name-part></tp:taxon-name> sp. n. adult female. <bold>3</bold> stylophore and peritremes <bold>4</bold> palp <bold>5</bold> leg I <bold>5A</bold> duplex setae, empodium and claws of tarsus I <bold>6</bold> legII <bold>7</bold> legIII <bold>8</bold> leg IV.</p></caption><graphic xmlns:xlink="http://www.w3.org/1999/xlink" xlink:href="zookeys-598-027-g002.jpg" position="float" orientation="portrait" xlink:type="simple" id="oo_92372.jpg"/></fig></tp:treatment-sec><ref-list><ref id="B17"><mixed-citation xmlns:xlink="http://www.w3.org/1999/xlink" xlink:type="simple">
          <person-group><name name-style="western"><surname>Tuttle</surname><given-names>DM</given-names></name><name name-style="western"><surname>Baker</surname><given-names>EW</given-names></name></person-group> (<year>1968</year>) <source>Spider mites of south-western United States and a revision of the family <tp:taxon-name><tp:taxon-name-part taxon-name-part-type="family">Tetranychidae</tp:taxon-name-part></tp:taxon-name></source>. <publisher-name>University of Arizona Press</publisher-name>, <size units="page">143 pp</size>.</mixed-citation></ref><ref id="B9"><mixed-citation xmlns:xlink="http://www.w3.org/1999/xlink" xlink:type="simple">
          <person-group><name name-style="western"><surname>Meyer</surname><given-names>MKPS</given-names></name></person-group> (<year>1974</year>) <article-title>A revision of <tp:taxon-name><tp:taxon-name-part taxon-name-part-type="family">Tetranychidae</tp:taxon-name-part></tp:taxon-name> of Africa (<tp:taxon-name><tp:taxon-name-part taxon-name-part-type="subclass">Acari</tp:taxon-name-part></tp:taxon-name>) with a key to the genera of the world.</article-title> <source>Entomology Memoir</source>, <publisher-name>Department of Agriculture and Water Supply</publisher-name> <volume>36</volume>: <fpage>1</fpage>–<lpage>291</lpage>.</mixed-citation></ref><ref id="B4"><mixed-citation xmlns:xlink="http://www.w3.org/1999/xlink" xlink:type="simple">
          <person-group><name name-style="western"><surname>Chaudhri</surname><given-names>WM</given-names></name><name name-style="western"><surname>Akbar</surname><given-names>S</given-names></name><name name-style="western"><surname>Rasool</surname><given-names>A</given-names></name></person-group> (<year>1974</year>) <source>Taxonomic studies of the mites belonging to the families <tp:taxon-name><tp:taxon-name-part taxon-name-part-type="family">Tenuipalpidae</tp:taxon-name-part></tp:taxon-name>, <tp:taxon-name><tp:taxon-name-part taxon-name-part-type="family">Tetranychidae</tp:taxon-name-part></tp:taxon-name>, <tp:taxon-name><tp:taxon-name-part taxon-name-part-type="family">Tuckerellidae</tp:taxon-name-part></tp:taxon-name>, <tp:taxon-name><tp:taxon-name-part taxon-name-part-type="family">Caligonellidae</tp:taxon-name-part></tp:taxon-name>, <tp:taxon-name><tp:taxon-name-part taxon-name-part-type="family">Stigmaeidae</tp:taxon-name-part></tp:taxon-name> and <tp:taxon-name><tp:taxon-name-part taxon-name-part-type="family">Phytoseiidae</tp:taxon-name-part></tp:taxon-name>, PL-480 Project on mites.</source> <publisher-name>University of Agriculture</publisher-name>, <publisher-loc>Lyallpur</publisher-loc>, <size units="page">250 pp</size>.</mixed-citation></ref><ref id="B6"><mixed-citation xmlns:xlink="http://www.w3.org/1999/xlink" xlink:type="simple">
          <person-group><name name-style="western"><surname>Gutierrez</surname><given-names>J</given-names></name></person-group> (<year>1985</year>) <source>Spider Mites their Biology, Natural Enemies and Control</source>. <volume>Vol. 1A 1.1.4</volume>. <publisher-name>Elsevier Science Publisher, BV</publisher-name>, <publisher-loc>Amsterdam</publisher-loc>, <fpage>75</fpage>–<lpage>90</lpage>.</mixed-citation></ref><ref id="B3"><mixed-citation xmlns:xlink="http://www.w3.org/1999/xlink" xlink:type="simple">
          <person-group><name name-style="western"><surname>Bolland</surname><given-names>HR</given-names></name><name name-style="western"><surname>Gutierrez</surname><given-names>J</given-names></name><name name-style="western"><surname>Flechtmann</surname><given-names>CHW</given-names></name></person-group> (<year>1998</year>) <source>World Catalogue of the Spider Mite Family (<tp:taxon-name><tp:taxon-name-part taxon-name-part-type="subclass">Acari</tp:taxon-name-part></tp:taxon-name>: <tp:taxon-name><tp:taxon-name-part taxon-name-part-type="family">Tetranychidae</tp:taxon-name-part></tp:taxon-name>).</source> <publisher-name>Koninklijke Brill NV</publisher-name>, <publisher-loc>Leiden</publisher-loc>, <size units="page">392 pp</size>.</mixed-citation></ref><ref id="B10"><mixed-citation xmlns:xlink="http://www.w3.org/1999/xlink" xlink:type="simple">
          <person-group><name name-style="western"><surname>Meyer</surname><given-names>MKPS</given-names></name></person-group> (<year>1987</year>) <article-title>African <tp:taxon-name><tp:taxon-name-part taxon-name-part-type="family">Tetranychidae</tp:taxon-name-part></tp:taxon-name> (<tp:taxon-name><tp:taxon-name-part taxon-name-part-type="subclass">Acari</tp:taxon-name-part></tp:taxon-name>: <tp:taxon-name><tp:taxon-name-part taxon-name-part-type="order">Prostigmata</tp:taxon-name-part></tp:taxon-name>) with reference to the world genera.</article-title> <source>Entomology Memoir</source>, <publisher-name>Department of Agriculture and Water Supply</publisher-name> <volume>69</volume>: <fpage>1</fpage>–<lpage>175</lpage>.</mixed-citation></ref></ref-list></tp:taxon-treatment>
