# Supplementary material for: The genus Paraplonobia Wainstein and Neopetrobia Wainstein (Acari, Trombidiformes, Tetranychidae) from Saudi Arabia: new species, new records and key to the world species of Paraplonobia
Source: Zookeys. 2016 Jun 14;(598):27–55. doi: 10.3897/zookeys.598.9060 (PMC4926671; doi:10.3897/zookeys.598.9060)
Supplement: XML Treatment for Anaplonobia [file zookeys.598.9060-treatment2.xml]

<!DOCTYPE tp:taxon-treatment
  PUBLIC "-//TaxonX//DTD Taxonomic Treatment Publishing DTD v0 20100105//EN" "tax-treatment-NSO.dtd">
<tp:taxon-treatment xmlns:tp="http://www.plazi.org/taxpub"><tp:treatment-meta><kwd-group><label>Taxon classification</label><kwd><named-content content-type="kingdom">Animalia</named-content></kwd><kwd><named-content content-type="order">Prostigmata</named-content></kwd><kwd><named-content content-type="family">Tetranychidae</named-content></kwd></kwd-group><mixed-citation publication-type="journal"><person-group><name><surname>Kamran</surname><given-names>Muhammad</given-names></name><name><surname>Mirza</surname><given-names>Jawwad Hassan</given-names></name><name><surname>Alatawi</surname><given-names>Fahad Jaber</given-names></name></person-group><article-title>The genus <italic><tp:taxon-name><tp:taxon-name-part taxon-name-part-type="genus">Paraplonobia</tp:taxon-name-part></tp:taxon-name></italic> Wainstein and <italic><tp:taxon-name><tp:taxon-name-part taxon-name-part-type="genus">Neopetrobia</tp:taxon-name-part></tp:taxon-name></italic> Wainstein (<tp:taxon-name><tp:taxon-name-part taxon-name-part-type="subclass">Acari</tp:taxon-name-part></tp:taxon-name>, <tp:taxon-name><tp:taxon-name-part taxon-name-part-type="order">Trombidiformes</tp:taxon-name-part></tp:taxon-name>, <tp:taxon-name><tp:taxon-name-part taxon-name-part-type="family">Tetranychidae</tp:taxon-name-part></tp:taxon-name>) from Saudi Arabia: new species, new records and key to the world species of <italic><tp:taxon-name><tp:taxon-name-part taxon-name-part-type="genus">Paraplonobia</tp:taxon-name-part></tp:taxon-name></italic></article-title><source>Zookeys</source><day>14</day><month>6</month><year>2016</year><volume>2016</volume><issue>598</issue><fpage>27</fpage><lpage>55</lpage><pub-id pub-id-type="doi">10.3897/zookeys.598.9060</pub-id></mixed-citation></tp:treatment-meta><tp:nomenclature><label>Subgenus</label><tp:taxon-name>
              <tp:taxon-name-part taxon-name-part-type="subgenus">Anaplonobia</tp:taxon-name-part>
            </tp:taxon-name><tp:taxon-authority>Wainstein</tp:taxon-authority></tp:nomenclature><tp:treatment-sec sec-type="diagnosis"><title>Diagnosis.</title><p>Based on <xref ref-type="bibr" rid="B6">Gutierrez 1985</xref>, <xref ref-type="bibr" rid="B3">Bolland et al. 1998</xref>.</p><p>Peritremes anastomosed, coxal setal formula 2–2–1–1.</p><p>The subgenus <italic><tp:taxon-name><tp:taxon-name-part taxon-name-part-type="subgenus">Anaplonobia</tp:taxon-name-part></tp:taxon-name></italic> includes 22 species (<xref ref-type="bibr" rid="B12">Migeon and Flechtmann 2004</xref>). The species of the subgenus <italic><tp:taxon-name><tp:taxon-name-part taxon-name-part-type="subgenus">Anaplonobia</tp:taxon-name-part></tp:taxon-name></italic> can be grouped into two categories: 1) Eight species with dorsal body setae slightly shorter/as long as or longer than distances to the bases of consecutive setae (Tables <xref ref-type="table" rid="T1">1</xref> and <xref ref-type="table" rid="T2">2</xref>), second group with dorsal body setae distinctly shorter than distances between their bases, contains 17 species including three new species (<tp:taxon-name><tp:taxon-name-part taxon-name-part-type="genus">Paraplonobia</tp:taxon-name-part> (<tp:taxon-name-part taxon-name-part-type="subgenus">Anaplonobia</tp:taxon-name-part>) <tp:taxon-name-part taxon-name-part-type="species">arabica</tp:taxon-name-part></tp:taxon-name> sp. n., <tp:taxon-name><tp:taxon-name-part taxon-name-part-type="genus">Paraplonobia</tp:taxon-name-part> (<tp:taxon-name-part taxon-name-part-type="subgenus">Anaplonobia</tp:taxon-name-part>) <tp:taxon-name-part taxon-name-part-type="species">haloxylonia</tp:taxon-name-part></tp:taxon-name> sp. n., and <tp:taxon-name><tp:taxon-name-part taxon-name-part-type="genus">Paraplonobia</tp:taxon-name-part> (<tp:taxon-name-part taxon-name-part-type="subgenus">Anaplonobia</tp:taxon-name-part>) <tp:taxon-name-part taxon-name-part-type="species">tabukensis</tp:taxon-name-part></tp:taxon-name> sp. n.) reported in this study (Table <xref ref-type="table" rid="T1">1</xref>, <xref ref-type="table" rid="T2">2</xref>).</p><p>Shape of setae (spatulate, subspatulate, lanceolate or setiform), comparative length of setae with respect to the distance of setae next behind, shape of peritremes (compact anastomose, branched or weakly anastomosed), propodosomal shield (pebbled, lobbed, with longitudinal/transverse striations), hysterosoma (medially with closely/widely spaced striations), comparative length of leg I with respect to body length (shorter/longer) and leg chaetotaxy are the major diagnostic characters vary among/within the species of subgenus <italic><tp:taxon-name><tp:taxon-name-part taxon-name-part-type="subgenus">Anaplonobia</tp:taxon-name-part></tp:taxon-name></italic> (Table <xref ref-type="table" rid="T1">1</xref>, <xref ref-type="table" rid="T2">2</xref>).</p><p>Most species of the subgenus <italic><tp:taxon-name><tp:taxon-name-part taxon-name-part-type="subgenus">Anaplonobia</tp:taxon-name-part></tp:taxon-name></italic> have been reported from USA, Mexico, South Africa and Pakistan and collected mostly from three host plants families Asteraceaea, <tp:taxon-name><tp:taxon-name-part taxon-name-part-type="family">Fabaceae</tp:taxon-name-part></tp:taxon-name> and <tp:taxon-name><tp:taxon-name-part taxon-name-part-type="family">Poaceae</tp:taxon-name-part></tp:taxon-name> (<xref ref-type="bibr" rid="B3">Bolland et al. 1998</xref>) (Table <xref ref-type="table" rid="T1">1</xref>).</p><p>The specimens of new species <tp:taxon-name><tp:taxon-name-part taxon-name-part-type="genus">Paraplonobia</tp:taxon-name-part> (<tp:taxon-name-part taxon-name-part-type="subgenus">Anaplonobia</tp:taxon-name-part>) <tp:taxon-name-part taxon-name-part-type="species">arabica</tp:taxon-name-part></tp:taxon-name> sp. n., collected from <italic><tp:taxon-name><tp:taxon-name-part taxon-name-part-type="genus">Prosopis</tp:taxon-name-part> <tp:taxon-name-part taxon-name-part-type="species">juliflora</tp:taxon-name-part></tp:taxon-name></italic> from three different regions (Riyadh, Tabuk, and Jazan) of Saudi Arabia, are morphologically similar except for some variations in setal counts on Tibia II and Tarsus I–II–III. (Table <xref ref-type="table" rid="T2">2</xref>). The variations in the setal count of leg I–II–IV (Tibia and Tarsus) in <tp:taxon-name><tp:taxon-name-part taxon-name-part-type="genus">Paraplonobia</tp:taxon-name-part> (<tp:taxon-name-part taxon-name-part-type="subgenus">Anaplonobia</tp:taxon-name-part>) <tp:taxon-name-part taxon-name-part-type="species">prosopis</tp:taxon-name-part></tp:taxon-name> had been found also in the description made by <xref ref-type="bibr" rid="B16">Tuttle and Baker (1964)</xref> from USA and Toroitich and Ueckermann (2009) from Kenya (Table <xref ref-type="table" rid="T2">2</xref>). However, in some other species of the subgenus <italic><tp:taxon-name><tp:taxon-name-part taxon-name-part-type="subgenus">Anaplonobia</tp:taxon-name-part></tp:taxon-name></italic>, setal variations on genua, tibiae and tarsi have been found among the different specimens collected from the same host and location within the same species. i.e. genua I (8–9) in <tp:taxon-name><tp:taxon-name-part taxon-name-part-type="genus">Paraplonobia</tp:taxon-name-part> (<tp:taxon-name-part taxon-name-part-type="subgenus">Anaplonobia</tp:taxon-name-part>) <tp:taxon-name-part taxon-name-part-type="species">candicans</tp:taxon-name-part></tp:taxon-name>, tibia I (12–13) and tarsus II (12–13) of <tp:taxon-name><tp:taxon-name-part taxon-name-part-type="genus">Paraplonobia</tp:taxon-name-part> (<tp:taxon-name-part taxon-name-part-type="subgenus">Anaplonobia</tp:taxon-name-part>) <tp:taxon-name-part taxon-name-part-type="species">glebulanta</tp:taxon-name-part></tp:taxon-name>, and tarsus III (12–13) of <tp:taxon-name><tp:taxon-name-part taxon-name-part-type="genus">Paraplonobia</tp:taxon-name-part> (<tp:taxon-name-part taxon-name-part-type="subgenus">Anaplonobia</tp:taxon-name-part>) <tp:taxon-name-part taxon-name-part-type="species">theroni</tp:taxon-name-part></tp:taxon-name> (Table <xref ref-type="table" rid="T2">2</xref>).</p></tp:treatment-sec><tp:treatment-sec><!--Section generated to contain objects referenced in tp:taxon-treatment.--><table-wrap id="T1" position="float" orientation="portrait"><label>Table 1.</label><caption><p>Some morphological diagnostic features of the world species of the subgenus <italic><tp:taxon-name><tp:taxon-name-part taxon-name-part-type="subgenus">Anaplonobia</tp:taxon-name-part></tp:taxon-name></italic>, genus <italic><tp:taxon-name><tp:taxon-name-part taxon-name-part-type="genus">Paraplonobia</tp:taxon-name-part></tp:taxon-name></italic>.</p></caption><table id="TID0E3YAI" rules="all"><tbody><tr><th rowspan="2" colspan="1">Species</th><th rowspan="2" colspan="1">Distribution</th><th rowspan="1" colspan="2">Dorsal setae</th><th rowspan="1" colspan="2">Dorsal Striations</th><th rowspan="2" colspan="1">Stylophore anteriorly</th><th rowspan="2" colspan="1">Peritremes</th></tr><tr><th rowspan="1" colspan="1">Shape</th><th rowspan="1" colspan="1">Distance of dorso-central hysterosomal setae especially (c1, d1, e1) to the setae next in line</th><th rowspan="1" colspan="1">Hysterosoma medialy</th><th rowspan="1" colspan="1">Propodosomal shield</th></tr><tr><td rowspan="1" colspan="1">
              <sup>3</sup> <tp:taxon-name><tp:taxon-name-part taxon-name-part-type="genus">Paraplonobia</tp:taxon-name-part> (<tp:taxon-name-part taxon-name-part-type="subgenus">Anaplonobia</tp:taxon-name-part>) <tp:taxon-name-part taxon-name-part-type="species">acharis</tp:taxon-name-part></tp:taxon-name> (Pritchard &amp; Baker, 1955)</td><td rowspan="1" colspan="1">
                USA
              </td><td rowspan="1" colspan="1">slightly lanceolate</td><td rowspan="1" colspan="1">distinctly shorter</td><td rowspan="1" colspan="1">widely spaced transverse</td><td rowspan="1" colspan="1">dashed, weak, longitudinal</td><td rowspan="1" colspan="1">rounded</td><td rowspan="1" colspan="1">weak with two irregular branches</td></tr><tr><td rowspan="1" colspan="1">
              <sup>7</sup> <tp:taxon-name><tp:taxon-name-part taxon-name-part-type="genus">Paraplonobia</tp:taxon-name-part> (<tp:taxon-name-part taxon-name-part-type="subgenus">Anaplonobia</tp:taxon-name-part>) <tp:taxon-name-part taxon-name-part-type="species">algarrobicola</tp:taxon-name-part></tp:taxon-name> (Gonzalez, 1977)</td><td rowspan="1" colspan="1">Chile</td><td rowspan="1" colspan="1">subspatulate, on tubercles</td><td rowspan="1" colspan="1">distinctly shorter</td><td rowspan="1" colspan="1">widely spaced transverse</td><td rowspan="1" colspan="1">longitudinal</td><td rowspan="1" colspan="1">rounded</td><td rowspan="1" colspan="1">anastomose</td></tr><tr><td rowspan="1" colspan="1">
              <sup>3</sup> <tp:taxon-name><tp:taxon-name-part taxon-name-part-type="genus">Paraplonobia</tp:taxon-name-part> (<tp:taxon-name-part taxon-name-part-type="subgenus">Anaplonobia</tp:taxon-name-part>) <tp:taxon-name-part taxon-name-part-type="species">ambrosiae</tp:taxon-name-part></tp:taxon-name> (Tuttle, Baker &amp; Abbatiello, 1976)</td><td rowspan="1" colspan="1">Mexico, USA</td><td rowspan="1" colspan="1">slender/ setiform</td><td rowspan="1" colspan="1">distinctly shorter</td><td rowspan="1" colspan="1">widely spaced transverse</td><td rowspan="1" colspan="1">tuberculate longitudinal</td><td rowspan="1" colspan="1">-</td><td rowspan="1" colspan="1">ball like anastomose</td></tr><tr><td rowspan="1" colspan="1">
              <sup>7</sup> <tp:taxon-name><tp:taxon-name-part taxon-name-part-type="genus">Paraplonobia</tp:taxon-name-part> (<tp:taxon-name-part taxon-name-part-type="subgenus">Anaplonobia</tp:taxon-name-part>) <tp:taxon-name-part taxon-name-part-type="species">arabica</tp:taxon-name-part></tp:taxon-name> Mirza &amp; Alatawi, sp. n.</td><td rowspan="1" colspan="1">Jazan, Riyadh, Tabuk</td><td rowspan="1" colspan="1">subspatulate, e-f on small tubercules</td><td rowspan="1" colspan="1">distinctly shorter</td><td rowspan="1" colspan="1">widely spaced transverse</td><td rowspan="1" colspan="1">weak, irregular, longitudinal</td><td rowspan="1" colspan="1">slightly incised</td><td rowspan="1" colspan="1">elongate anastomose</td></tr><tr><td rowspan="1" colspan="1">
              <sup>9</sup> <tp:taxon-name><tp:taxon-name-part taxon-name-part-type="genus">Paraplonobia</tp:taxon-name-part> (<tp:taxon-name-part taxon-name-part-type="subgenus">Anaplonobia</tp:taxon-name-part>) <tp:taxon-name-part taxon-name-part-type="species">boutelouae</tp:taxon-name-part></tp:taxon-name> Tuttle &amp; Baker, 1968</td><td rowspan="1" colspan="1">
                USA
              </td><td rowspan="1" colspan="1">subspatulate</td><td rowspan="1" colspan="1">distinctly shorter</td><td rowspan="1" colspan="1">closely spaced transverse</td><td rowspan="1" colspan="1">-</td><td rowspan="1" colspan="1">-</td><td rowspan="1" colspan="1">anastomose</td></tr><tr><td rowspan="1" colspan="1">
              <sup>3</sup> <tp:taxon-name><tp:taxon-name-part taxon-name-part-type="genus">Paraplonobia</tp:taxon-name-part> (<tp:taxon-name-part taxon-name-part-type="subgenus">Anaplonobia</tp:taxon-name-part>) <tp:taxon-name-part taxon-name-part-type="species">brickellia</tp:taxon-name-part></tp:taxon-name> Baker &amp; Tuttle, 1972</td><td rowspan="1" colspan="1">
                USA
              </td><td rowspan="1" colspan="1">subspatulate</td><td rowspan="1" colspan="1">distinctly shorter</td><td rowspan="1" colspan="1">widely spaced transverse</td><td rowspan="1" colspan="1">strong tubercules/lobes</td><td rowspan="1" colspan="1">round, tapering distally</td><td rowspan="1" colspan="1">strongly rounded, anastomose</td></tr><tr><td rowspan="1" colspan="1">
              <sup>7</sup> <tp:taxon-name><tp:taxon-name-part taxon-name-part-type="genus">Paraplonobia</tp:taxon-name-part> (<tp:taxon-name-part taxon-name-part-type="subgenus">Anaplonobia</tp:taxon-name-part>) <tp:taxon-name-part taxon-name-part-type="species">candicans</tp:taxon-name-part></tp:taxon-name> (Meyer, 1974)</td><td rowspan="1" colspan="1">South Africa</td><td rowspan="1" colspan="1">subspatulate, on tubercles</td><td rowspan="1" colspan="1">distinctly shorter</td><td rowspan="1" colspan="1">widely spaced transverse</td><td rowspan="1" colspan="1">medially wide spaced longitudinal, remaining dashed</td><td rowspan="1" colspan="1">slightly incised</td><td rowspan="1" colspan="1">complex anastomose</td></tr><tr><td rowspan="1" colspan="1">
              <sup>9</sup> <tp:taxon-name><tp:taxon-name-part taxon-name-part-type="genus">Paraplonobia</tp:taxon-name-part> (<tp:taxon-name-part taxon-name-part-type="subgenus">Anaplonobia</tp:taxon-name-part>) <tp:taxon-name-part taxon-name-part-type="species">concolor</tp:taxon-name-part></tp:taxon-name> Chaudhri, Akbar &amp; Rasool, 1974</td><td rowspan="1" colspan="1">Pakistan</td><td rowspan="1" colspan="1">lanceolate</td><td rowspan="1" colspan="1">distinctly shorter</td><td rowspan="1" colspan="1">closely spaced transverse</td><td rowspan="1" colspan="1">weak transverse</td><td rowspan="1" colspan="1">deeply incised</td><td rowspan="1" colspan="1">anastomose</td></tr><tr><td rowspan="1" colspan="1">
              <sup>9</sup> <tp:taxon-name><tp:taxon-name-part taxon-name-part-type="genus">Paraplonobia</tp:taxon-name-part> (<tp:taxon-name-part taxon-name-part-type="subgenus">Anaplonobia</tp:taxon-name-part>) <tp:taxon-name-part taxon-name-part-type="species">contiguus</tp:taxon-name-part></tp:taxon-name> (Chaudhri, Akbar &amp; Rasool, 1974)</td><td rowspan="1" colspan="1">Pakistan</td><td rowspan="1" colspan="1">lanceolate</td><td rowspan="1" colspan="1">distinctly shorter</td><td rowspan="1" colspan="1">closely spaced transverse</td><td rowspan="1" colspan="1">dotted longitudinal</td><td rowspan="1" colspan="1">slightly incised</td><td rowspan="1" colspan="1">weak branched anastomose</td></tr><tr><td rowspan="1" colspan="1">
              <sup>9</sup> <tp:taxon-name><tp:taxon-name-part taxon-name-part-type="genus">Paraplonobia</tp:taxon-name-part> (<tp:taxon-name-part taxon-name-part-type="subgenus">Anaplonobia</tp:taxon-name-part>) <tp:taxon-name-part taxon-name-part-type="species">daryaensis</tp:taxon-name-part></tp:taxon-name> Chaudhri, Akbar &amp; Rasool, 1974</td><td rowspan="1" colspan="1">Pakistan</td><td rowspan="1" colspan="1">lanceolate</td><td rowspan="1" colspan="1">distinctly shorter</td><td rowspan="1" colspan="1">closely spaced transverse</td><td rowspan="1" colspan="1">irregular, weak, longitudinal, medially transverse</td><td rowspan="1" colspan="1">slightly incised</td><td rowspan="1" colspan="1">anastomose</td></tr><tr><td rowspan="1" colspan="1">
              <sup>9</sup> <tp:taxon-name><tp:taxon-name-part taxon-name-part-type="genus">Paraplonobia</tp:taxon-name-part> (<tp:taxon-name-part taxon-name-part-type="subgenus">Anaplonobia</tp:taxon-name-part>) <tp:taxon-name-part taxon-name-part-type="species">glebulenta</tp:taxon-name-part></tp:taxon-name> (Meyer, 1974)</td><td rowspan="1" colspan="1">South Africa</td><td rowspan="1" colspan="1">lanceolate</td><td rowspan="1" colspan="1">distinctly shorter</td><td rowspan="1" colspan="2">Small tubercles making pattern</td><td rowspan="1" colspan="1">round</td><td rowspan="1" colspan="1">sausage anastomose</td></tr><tr><td rowspan="1" colspan="1">
              <sup>2,9</sup> <tp:taxon-name><tp:taxon-name-part taxon-name-part-type="genus">Paraplonobia</tp:taxon-name-part> (<tp:taxon-name-part taxon-name-part-type="subgenus">Anaplonobia</tp:taxon-name-part>) <tp:taxon-name-part taxon-name-part-type="species">haloxylonia</tp:taxon-name-part></tp:taxon-name> Alatawi &amp; Mirza, sp. n.</td><td rowspan="1" colspan="1">Riyadh, KSA</td><td rowspan="1" colspan="1">lanceolate</td><td rowspan="1" colspan="1">distinctly shorter</td><td rowspan="1" colspan="1">closely spaced transverse</td><td rowspan="1" colspan="1">weak, longitudinal</td><td rowspan="1" colspan="1">slightly incised</td><td rowspan="1" colspan="1">weak anastomose with few long thread like branches</td></tr><tr><td rowspan="1" colspan="1">
              <tp:taxon-name><tp:taxon-name-part taxon-name-part-type="genus">Paraplonobia</tp:taxon-name-part> (<tp:taxon-name-part taxon-name-part-type="subgenus">Anaplonobia</tp:taxon-name-part>) <tp:taxon-name-part taxon-name-part-type="species">harteni</tp:taxon-name-part></tp:taxon-name> (Meyer, 1996)</td><td rowspan="1" colspan="1">Yemen</td><td rowspan="1" colspan="1">lanceolate</td><td rowspan="1" colspan="1">distinctly shorter</td><td rowspan="1" colspan="1">closely spaced transverse</td><td rowspan="1" colspan="1">dashed, transverse</td><td rowspan="1" colspan="1">slightly incised</td><td rowspan="1" colspan="1">weakly anastomose with few branches</td></tr><tr><td rowspan="1" colspan="1">
              <sup>1</sup> <tp:taxon-name><tp:taxon-name-part taxon-name-part-type="genus">Paraplonobia</tp:taxon-name-part> (<tp:taxon-name-part taxon-name-part-type="subgenus">Anaplonobia</tp:taxon-name-part>) <tp:taxon-name-part taxon-name-part-type="species">inornata</tp:taxon-name-part></tp:taxon-name> (Meyer, 1987)</td><td rowspan="1" colspan="1">South Africa</td><td rowspan="1" colspan="1">slender /setiform</td><td rowspan="1" colspan="1">distinctly shorter</td><td rowspan="1" colspan="1">widely spaced transverse</td><td rowspan="1" colspan="1">coarse longitudinal, plate dashed</td><td rowspan="1" colspan="1">incised</td><td rowspan="1" colspan="1">weak branched anastomose</td></tr><tr><td rowspan="1" colspan="1">
              <sup>7</sup> <tp:taxon-name><tp:taxon-name-part taxon-name-part-type="genus">Paraplonobia</tp:taxon-name-part> (<tp:taxon-name-part taxon-name-part-type="subgenus">Anaplonobia</tp:taxon-name-part>) <tp:taxon-name-part taxon-name-part-type="species">prosopis</tp:taxon-name-part></tp:taxon-name> (Tuttle &amp; Baker, 1964)</td><td rowspan="1" colspan="1">Miami USA, Marigat, Kenya</td><td rowspan="1" colspan="1">subspatulate</td><td rowspan="1" colspan="1">distinctly shorter</td><td rowspan="1" colspan="1">widely spaced transverse</td><td rowspan="1" colspan="1">longitudinal</td><td rowspan="1" colspan="1">-</td><td rowspan="1" colspan="1">anastomose</td></tr><tr><td rowspan="1" colspan="1">
              <sup>2</sup> <tp:taxon-name><tp:taxon-name-part taxon-name-part-type="genus">Paraplonobia</tp:taxon-name-part> (<tp:taxon-name-part taxon-name-part-type="subgenus">Anaplonobia</tp:taxon-name-part>) <tp:taxon-name-part taxon-name-part-type="species">tabukensis</tp:taxon-name-part></tp:taxon-name> Kamran &amp; Alatawi, sp. n.</td><td rowspan="1" colspan="1">Tabuk, KSA</td><td rowspan="1" colspan="1">narowly lanceolate</td><td rowspan="1" colspan="1">distinctly shorter</td><td rowspan="1" colspan="1">closely spaced transverse</td><td rowspan="1" colspan="1">weak, longitudinal</td><td rowspan="1" colspan="1">rounded</td><td rowspan="1" colspan="1">small, compact, anastomose</td></tr><tr><td rowspan="1" colspan="1">
              <sup>9</sup> <tp:taxon-name><tp:taxon-name-part taxon-name-part-type="genus">Paraplonobia</tp:taxon-name-part> (<tp:taxon-name-part taxon-name-part-type="subgenus">Anaplonobia</tp:taxon-name-part>) <tp:taxon-name-part taxon-name-part-type="species">theroni</tp:taxon-name-part></tp:taxon-name> (Meyer, 1974)</td><td rowspan="1" colspan="1">South Africa</td><td rowspan="1" colspan="1">lanceolate, on tubercles</td><td rowspan="1" colspan="1">distinctly shorter</td><td rowspan="1" colspan="1">closely spaced transverse</td><td rowspan="1" colspan="1">dashed fine longitudinal</td><td rowspan="1" colspan="1">slightly incised</td><td rowspan="1" colspan="1">elongate anastomose</td></tr><tr><td rowspan="1" colspan="1">
              <sup>8</sup> <tp:taxon-name><tp:taxon-name-part taxon-name-part-type="genus">Paraplonobia</tp:taxon-name-part> (<tp:taxon-name-part taxon-name-part-type="subgenus">Anaplonobia</tp:taxon-name-part>) <tp:taxon-name-part taxon-name-part-type="species">allionia</tp:taxon-name-part></tp:taxon-name> Baker &amp; Tuttle, 1972</td><td rowspan="1" colspan="1">
                USA
              </td><td rowspan="1" colspan="1">slender/ setiform</td><td rowspan="1" colspan="1">as long as/ slightly longer</td><td rowspan="1" colspan="1">closely spaced transverse</td><td rowspan="1" colspan="1">strong tuberculate longitudinal</td><td rowspan="1" colspan="1">rounded</td><td rowspan="1" colspan="1">small, elongate anastomose bulb</td></tr><tr><td rowspan="1" colspan="1">
              <sup>3</sup> <tp:taxon-name><tp:taxon-name-part taxon-name-part-type="genus">Paraplonobia</tp:taxon-name-part> (<tp:taxon-name-part taxon-name-part-type="subgenus">Anaplonobia</tp:taxon-name-part>) <tp:taxon-name-part taxon-name-part-type="species">calame</tp:taxon-name-part></tp:taxon-name> (Pritchard &amp; Baker, 1955)</td><td rowspan="1" colspan="1">
                USA
              </td><td rowspan="1" colspan="1">slender/ setiform, on small tubercles</td><td rowspan="1" colspan="1">as long as/ slightly longer</td><td rowspan="1" colspan="1">widely spaced transverse</td><td rowspan="1" colspan="1">pebbled</td><td rowspan="1" colspan="1">rounded</td><td rowspan="1" colspan="1">three chambered branches</td></tr><tr><td rowspan="1" colspan="1">
              <sup>5</sup> <tp:taxon-name><tp:taxon-name-part taxon-name-part-type="genus">Paraplonobia</tp:taxon-name-part> (<tp:taxon-name-part taxon-name-part-type="subgenus">Anaplonobia</tp:taxon-name-part>) <tp:taxon-name-part taxon-name-part-type="species">coldinae</tp:taxon-name-part></tp:taxon-name> (Tuttle &amp; Baker, 1964)</td><td rowspan="1" colspan="1">
                USA
              </td><td rowspan="1" colspan="1">slender/setiform</td><td rowspan="1" colspan="1">much longer</td><td rowspan="1" colspan="1">-</td><td rowspan="1" colspan="1">-</td><td rowspan="1" colspan="1">rounded</td><td rowspan="1" colspan="1">anastomose</td></tr><tr><td rowspan="1" colspan="1">
              <sup>7</sup> <tp:taxon-name><tp:taxon-name-part taxon-name-part-type="genus">Paraplonobia</tp:taxon-name-part> (<tp:taxon-name-part taxon-name-part-type="subgenus">Anaplonobia</tp:taxon-name-part>) <tp:taxon-name-part taxon-name-part-type="species">juliflorae</tp:taxon-name-part></tp:taxon-name> (Tuttle &amp; Baker, 1968)</td><td rowspan="1" colspan="1">
                USA
              </td><td rowspan="1" colspan="1">subspatulate on small tubercles</td><td rowspan="1" colspan="1">longer</td><td rowspan="1" colspan="1">widely spaced tuberculate striate</td><td rowspan="1" colspan="1">tuberculate striate</td><td rowspan="1" colspan="1">rounded</td><td rowspan="1" colspan="1">Weak branched anastomose</td></tr><tr><td rowspan="1" colspan="1">
              <sup>3</sup> <tp:taxon-name><tp:taxon-name-part taxon-name-part-type="genus">Paraplonobia</tp:taxon-name-part> (<tp:taxon-name-part taxon-name-part-type="subgenus">Anaplonobia</tp:taxon-name-part>) <tp:taxon-name-part taxon-name-part-type="species">artemisia</tp:taxon-name-part></tp:taxon-name> Baker &amp; Tuttle, 1972</td><td rowspan="1" colspan="1">Mexico, USA</td><td rowspan="1" colspan="1">slender, blunt distally</td><td rowspan="1" colspan="1">as long as/slightly longer</td><td rowspan="1" colspan="1">widely spaced tuberculate fold, tranverse</td><td rowspan="1" colspan="1">broken, irregular, longitudinal</td><td rowspan="1" colspan="1">rounded</td><td rowspan="1" colspan="1">elongate anastomose bulb</td></tr><tr><td rowspan="1" colspan="1">
              <sup>4</sup> <tp:taxon-name><tp:taxon-name-part taxon-name-part-type="genus">Paraplonobia</tp:taxon-name-part> (<tp:taxon-name-part taxon-name-part-type="subgenus">Anaplonobia</tp:taxon-name-part>) <tp:taxon-name-part taxon-name-part-type="species">berberis</tp:taxon-name-part></tp:taxon-name> Baker &amp; Tuttle, 1972</td><td rowspan="1" colspan="1">
                USA
              </td><td rowspan="1" colspan="1">slender/setiform</td><td rowspan="1" colspan="1">as long as/ slightly longer</td><td rowspan="1" colspan="1">widely spaced broad folds with tubercules</td><td rowspan="1" colspan="1">small tubercules</td><td rowspan="1" colspan="1">rounded</td><td rowspan="1" colspan="1">small anastomose bulb</td></tr><tr><td rowspan="1" colspan="1">
              <sup>6,7</sup> <tp:taxon-name><tp:taxon-name-part taxon-name-part-type="genus">Paraplonobia</tp:taxon-name-part> (<tp:taxon-name-part taxon-name-part-type="subgenus">Anaplonobia</tp:taxon-name-part>) <tp:taxon-name-part taxon-name-part-type="species">euphorbiae</tp:taxon-name-part></tp:taxon-name> (Tuttle &amp; Baker, 1964)</td><td rowspan="1" colspan="1">Mexico, USA</td><td rowspan="1" colspan="1">subspatulate</td><td rowspan="1" colspan="1">slightly shorter/as long as</td><td rowspan="1" colspan="1">irregular transverse</td><td rowspan="1" colspan="1">basket weave</td><td rowspan="1" colspan="1">rounded</td><td rowspan="1" colspan="1">anastomose</td></tr><tr><td rowspan="1" colspan="1">
              <sup>9</sup> <tp:taxon-name><tp:taxon-name-part taxon-name-part-type="genus">Paraplonobia</tp:taxon-name-part> (<tp:taxon-name-part taxon-name-part-type="subgenus">Anaplonobia</tp:taxon-name-part>) <tp:taxon-name-part taxon-name-part-type="species">tshipensis</tp:taxon-name-part></tp:taxon-name> (Meyer, 1974)</td><td rowspan="1" colspan="1">South Africa</td><td rowspan="1" colspan="1">spatulate, on tubercles</td><td rowspan="1" colspan="1">longer</td><td rowspan="1" colspan="1">closely spaced transverse</td><td rowspan="1" colspan="1">broken longitudinal</td><td rowspan="1" colspan="1">deeply incised</td><td rowspan="1" colspan="1">oval anastomose</td></tr></tbody></table><table-wrap-foot><fn><p>Host Plant Family: 1. <tp:taxon-name><tp:taxon-name-part taxon-name-part-type="family">Acanthaceae</tp:taxon-name-part></tp:taxon-name>, 2. <tp:taxon-name><tp:taxon-name-part taxon-name-part-type="family">Amaranthaceae</tp:taxon-name-part></tp:taxon-name>, 3. <tp:taxon-name><tp:taxon-name-part taxon-name-part-type="family">Asteraceae</tp:taxon-name-part></tp:taxon-name>, 4. <tp:taxon-name><tp:taxon-name-part taxon-name-part-type="family">Berberidaceae</tp:taxon-name-part></tp:taxon-name>, 5. <tp:taxon-name><tp:taxon-name-part taxon-name-part-type="family">Boraginaceae</tp:taxon-name-part></tp:taxon-name>, 6. <tp:taxon-name><tp:taxon-name-part taxon-name-part-type="family">Euphorbiaceae</tp:taxon-name-part></tp:taxon-name>, 7. <tp:taxon-name><tp:taxon-name-part taxon-name-part-type="family">Fabaceae</tp:taxon-name-part></tp:taxon-name>, 8. <tp:taxon-name><tp:taxon-name-part taxon-name-part-type="family">Nyctaginaceae</tp:taxon-name-part></tp:taxon-name>, 9. <tp:taxon-name><tp:taxon-name-part taxon-name-part-type="family">Poaceae</tp:taxon-name-part></tp:taxon-name></p></fn></table-wrap-foot></table-wrap><table-wrap id="T2" position="float" orientation="portrait"><label>Table 2.</label><caption><p>Length of leg I and leg chaetotaxy of world species of subgenus <italic><tp:taxon-name><tp:taxon-name-part taxon-name-part-type="subgenus">Anaplonobia</tp:taxon-name-part></tp:taxon-name></italic> genus <italic><tp:taxon-name><tp:taxon-name-part taxon-name-part-type="genus">Paraplonobia</tp:taxon-name-part></tp:taxon-name></italic>.</p></caption><table id="TID0EY3BI" rules="all"><tbody><tr><th rowspan="2" colspan="2">Species</th><th rowspan="2" colspan="1">Length of leg I as compared to body length</th><th rowspan="1" colspan="4">Coxa</th><th rowspan="1" colspan="4">Trochanter</th><th rowspan="1" colspan="4">Femora</th><th rowspan="1" colspan="4">Genua</th><th rowspan="1" colspan="4">Tibia</th><th rowspan="1" colspan="4">Tarsus</th></tr><tr><th rowspan="1" colspan="1">I</th><th rowspan="1" colspan="1">II</th><th rowspan="1" colspan="1">III</th><th rowspan="1" colspan="1">IV</th><th rowspan="1" colspan="1">I</th><th rowspan="1" colspan="1">II</th><th rowspan="1" colspan="1">III</th><th rowspan="1" colspan="1">IV</th><th rowspan="1" colspan="1">I</th><th rowspan="1" colspan="1">II</th><th rowspan="1" colspan="1">III</th><th rowspan="1" colspan="1">IV</th><th rowspan="1" colspan="1">I</th><th rowspan="1" colspan="1">II</th><th rowspan="1" colspan="1">III</th><th rowspan="1" colspan="1">IV</th><th rowspan="1" colspan="1">I</th><th rowspan="1" colspan="1">II</th><th rowspan="1" colspan="1">III</th><th rowspan="1" colspan="1">IV</th><th rowspan="1" colspan="1">I</th><th rowspan="1" colspan="1">II</th><th rowspan="1" colspan="1">III</th><th rowspan="1" colspan="1">IV</th></tr><tr><td rowspan="1" colspan="2">
              <tp:taxon-name><tp:taxon-name-part taxon-name-part-type="genus">Paraplonobia</tp:taxon-name-part> (<tp:taxon-name-part taxon-name-part-type="subgenus">Anaplonobia</tp:taxon-name-part>) <tp:taxon-name-part taxon-name-part-type="species">acharis</tp:taxon-name-part></tp:taxon-name>
            </td><td rowspan="1" colspan="1">longer</td><td rowspan="1" colspan="1">-</td><td rowspan="1" colspan="1">-</td><td rowspan="1" colspan="1">-</td><td rowspan="1" colspan="1">-</td><td rowspan="1" colspan="1">-</td><td rowspan="1" colspan="1">-</td><td rowspan="1" colspan="1">-</td><td rowspan="1" colspan="1">-</td><td rowspan="1" colspan="1">-</td><td rowspan="1" colspan="1">-</td><td rowspan="1" colspan="1">-</td><td rowspan="1" colspan="1">-</td><td rowspan="1" colspan="1">-</td><td rowspan="1" colspan="1">-</td><td rowspan="1" colspan="1">-</td><td rowspan="1" colspan="1">-</td><td rowspan="1" colspan="1">13(1)</td><td rowspan="1" colspan="1">-</td><td rowspan="1" colspan="1">-</td><td rowspan="1" colspan="1">-</td><td rowspan="1" colspan="1">14(3)+2dup</td><td rowspan="1" colspan="1">-</td><td rowspan="1" colspan="1">-</td><td rowspan="1" colspan="1">-</td></tr><tr><td rowspan="1" colspan="2">
              <tp:taxon-name><tp:taxon-name-part taxon-name-part-type="genus">Paraplonobia</tp:taxon-name-part> (<tp:taxon-name-part taxon-name-part-type="subgenus">Anaplonobia</tp:taxon-name-part>) <tp:taxon-name-part taxon-name-part-type="species">algarrobicola</tp:taxon-name-part></tp:taxon-name>
            </td><td rowspan="1" colspan="1">longer</td><td rowspan="1" colspan="1">2</td><td rowspan="1" colspan="1">2</td><td rowspan="1" colspan="1">0</td><td rowspan="1" colspan="1">0</td><td rowspan="1" colspan="1">1</td><td rowspan="1" colspan="1">1</td><td rowspan="1" colspan="1">1</td><td rowspan="1" colspan="1">1</td><td rowspan="1" colspan="1">5</td><td rowspan="1" colspan="1">5</td><td rowspan="1" colspan="1">3</td><td rowspan="1" colspan="1">3</td><td rowspan="1" colspan="1">4</td><td rowspan="1" colspan="1">4</td><td rowspan="1" colspan="1">3</td><td rowspan="1" colspan="1">2</td><td rowspan="1" colspan="1">10(2)</td><td rowspan="1" colspan="1">7</td><td rowspan="1" colspan="1">9</td><td rowspan="1" colspan="1">8</td><td rowspan="1" colspan="1">19</td><td rowspan="1" colspan="1">14</td><td rowspan="1" colspan="1">11</td><td rowspan="1" colspan="1">11</td></tr><tr><td rowspan="2" colspan="1">
              <tp:taxon-name><tp:taxon-name-part taxon-name-part-type="genus">Paraplonobia</tp:taxon-name-part> (<tp:taxon-name-part taxon-name-part-type="subgenus">Anaplonobia</tp:taxon-name-part>) <tp:taxon-name-part taxon-name-part-type="species">arabica</tp:taxon-name-part></tp:taxon-name>
            </td><td rowspan="1" colspan="1">Tabook, Riyadh</td><td rowspan="2" colspan="1">longer</td><td rowspan="1" colspan="1">2</td><td rowspan="1" colspan="1">2</td><td rowspan="1" colspan="1">1</td><td rowspan="1" colspan="1">1</td><td rowspan="1" colspan="1">1</td><td rowspan="1" colspan="1">1</td><td rowspan="1" colspan="1">1</td><td rowspan="1" colspan="1">1</td><td rowspan="1" colspan="1">5</td><td rowspan="1" colspan="1">5</td><td rowspan="1" colspan="1">3</td><td rowspan="1" colspan="1">3</td><td rowspan="1" colspan="1">5</td><td rowspan="1" colspan="1">4</td><td rowspan="1" colspan="1">3</td><td rowspan="1" colspan="1">3</td><td rowspan="1" colspan="1">9(1)</td><td rowspan="1" colspan="1">9</td><td rowspan="1" colspan="1">9</td><td rowspan="1" colspan="1">9</td><td rowspan="1" colspan="1">14(2)+2dup</td><td rowspan="1" colspan="1">8(1)+1dup</td><td rowspan="1" colspan="1">8(1)</td><td rowspan="1" colspan="1">9(1)</td></tr><tr><td rowspan="1" colspan="1">Jizan</td><td rowspan="1" colspan="1">2</td><td rowspan="1" colspan="1">2</td><td rowspan="1" colspan="1">1</td><td rowspan="1" colspan="1">1</td><td rowspan="1" colspan="1">1</td><td rowspan="1" colspan="1">1</td><td rowspan="1" colspan="1">1</td><td rowspan="1" colspan="1">1</td><td rowspan="1" colspan="1">5</td><td rowspan="1" colspan="1">5</td><td rowspan="1" colspan="1">3</td><td rowspan="1" colspan="1">3</td><td rowspan="1" colspan="1">5</td><td rowspan="1" colspan="1">4</td><td rowspan="1" colspan="1">3</td><td rowspan="1" colspan="1">3</td><td rowspan="1" colspan="1">9(1)</td><td rowspan="1" colspan="1">8</td><td rowspan="1" colspan="1">9</td><td rowspan="1" colspan="1">9</td><td rowspan="1" colspan="1">12(1)+2dup</td><td rowspan="1" colspan="1">9(1)+1dup</td><td rowspan="1" colspan="1">9(1)</td><td rowspan="1" colspan="1">9(1)</td></tr><tr><td rowspan="1" colspan="2">
              <tp:taxon-name><tp:taxon-name-part taxon-name-part-type="genus">Paraplonobia</tp:taxon-name-part> (<tp:taxon-name-part taxon-name-part-type="subgenus">Anaplonobia</tp:taxon-name-part>) <tp:taxon-name-part taxon-name-part-type="species">brickellia</tp:taxon-name-part></tp:taxon-name>
            </td><td rowspan="1" colspan="1">longer</td><td rowspan="1" colspan="1">-</td><td rowspan="1" colspan="1">-</td><td rowspan="1" colspan="1">-</td><td rowspan="1" colspan="1">-</td><td rowspan="1" colspan="1">-</td><td rowspan="1" colspan="1">-</td><td rowspan="1" colspan="1">-</td><td rowspan="1" colspan="1">-</td><td rowspan="1" colspan="1">-</td><td rowspan="1" colspan="1">-</td><td rowspan="1" colspan="1">-</td><td rowspan="1" colspan="1">-</td><td rowspan="1" colspan="1">-</td><td rowspan="1" colspan="1">-</td><td rowspan="1" colspan="1">-</td><td rowspan="1" colspan="1">-</td><td rowspan="1" colspan="1">-</td><td rowspan="1" colspan="1">-</td><td rowspan="1" colspan="1">-</td><td rowspan="1" colspan="1">-</td><td rowspan="1" colspan="1">-</td><td rowspan="1" colspan="1">-</td><td rowspan="1" colspan="1">-</td><td rowspan="1" colspan="1">-</td></tr><tr><td rowspan="1" colspan="2">
              <tp:taxon-name><tp:taxon-name-part taxon-name-part-type="genus">Paraplonobia</tp:taxon-name-part> (<tp:taxon-name-part taxon-name-part-type="subgenus">Anaplonobia</tp:taxon-name-part>) <tp:taxon-name-part taxon-name-part-type="species">daryaensis</tp:taxon-name-part></tp:taxon-name>
            </td><td rowspan="1" colspan="1">longer</td><td rowspan="1" colspan="1">2</td><td rowspan="1" colspan="1">2</td><td rowspan="1" colspan="1">1</td><td rowspan="1" colspan="1">1</td><td rowspan="1" colspan="1">1</td><td rowspan="1" colspan="1">1</td><td rowspan="1" colspan="1">1</td><td rowspan="1" colspan="1">1</td><td rowspan="1" colspan="1">9</td><td rowspan="1" colspan="1">6</td><td rowspan="1" colspan="1">4</td><td rowspan="1" colspan="1">4</td><td rowspan="1" colspan="1">5</td><td rowspan="1" colspan="1">5</td><td rowspan="1" colspan="1">4</td><td rowspan="1" colspan="1">4</td><td rowspan="1" colspan="1">14</td><td rowspan="1" colspan="1">9</td><td rowspan="1" colspan="1">9</td><td rowspan="1" colspan="1">9</td><td rowspan="1" colspan="1">22</td><td rowspan="1" colspan="1">15</td><td rowspan="1" colspan="1">15</td><td rowspan="1" colspan="1">15</td></tr><tr><td rowspan="1" colspan="2">
              <tp:taxon-name><tp:taxon-name-part taxon-name-part-type="genus">Paraplonobia</tp:taxon-name-part> (<tp:taxon-name-part taxon-name-part-type="subgenus">Anaplonobia</tp:taxon-name-part>) <tp:taxon-name-part taxon-name-part-type="species">haloxylonia</tp:taxon-name-part></tp:taxon-name>
            </td><td rowspan="1" colspan="1">longer</td><td rowspan="1" colspan="1">2</td><td rowspan="1" colspan="1">2</td><td rowspan="1" colspan="1">1</td><td rowspan="1" colspan="1">1</td><td rowspan="1" colspan="1">1</td><td rowspan="1" colspan="1">1</td><td rowspan="1" colspan="1">1</td><td rowspan="1" colspan="1">1</td><td rowspan="1" colspan="1">9</td><td rowspan="1" colspan="1">6</td><td rowspan="1" colspan="1">4</td><td rowspan="1" colspan="1">4</td><td rowspan="1" colspan="1">5</td><td rowspan="1" colspan="1">5</td><td rowspan="1" colspan="1">4</td><td rowspan="1" colspan="1">4</td><td rowspan="1" colspan="1">13(1)</td><td rowspan="1" colspan="1">9</td><td rowspan="1" colspan="1">9</td><td rowspan="1" colspan="1">9</td><td rowspan="1" colspan="1">15(2)+2dup</td><td rowspan="1" colspan="1">10(1)+1dup</td><td rowspan="1" colspan="1">12(1)</td><td rowspan="1" colspan="1">12(1)</td></tr><tr><td rowspan="1" colspan="2">
              <tp:taxon-name><tp:taxon-name-part taxon-name-part-type="genus">Paraplonobia</tp:taxon-name-part> (<tp:taxon-name-part taxon-name-part-type="subgenus">Anaplonobia</tp:taxon-name-part>) <tp:taxon-name-part taxon-name-part-type="species">harteni</tp:taxon-name-part></tp:taxon-name>
            </td><td rowspan="1" colspan="1">longer</td><td rowspan="1" colspan="1">2</td><td rowspan="1" colspan="1">2</td><td rowspan="1" colspan="1">1</td><td rowspan="1" colspan="1">1</td><td rowspan="1" colspan="1">1</td><td rowspan="1" colspan="1">1</td><td rowspan="1" colspan="1">1</td><td rowspan="1" colspan="1">1</td><td rowspan="1" colspan="1">9</td><td rowspan="1" colspan="1">6</td><td rowspan="1" colspan="1">4</td><td rowspan="1" colspan="1">4</td><td rowspan="1" colspan="1">5</td><td rowspan="1" colspan="1">5</td><td rowspan="1" colspan="1">4</td><td rowspan="1" colspan="1">4</td><td rowspan="1" colspan="1">13(1)</td><td rowspan="1" colspan="1">9</td><td rowspan="1" colspan="1">9</td><td rowspan="1" colspan="1">9</td><td rowspan="1" colspan="1">18(2)+2dup</td><td rowspan="1" colspan="1">12(2)+1dup</td><td rowspan="1" colspan="1">14(1)</td><td rowspan="1" colspan="1">14(1)</td></tr><tr><td rowspan="2" colspan="1">
              <tp:taxon-name><tp:taxon-name-part taxon-name-part-type="genus">Paraplonobia</tp:taxon-name-part> (<tp:taxon-name-part taxon-name-part-type="subgenus">Anaplonobia</tp:taxon-name-part>) <tp:taxon-name-part taxon-name-part-type="species">prosopis</tp:taxon-name-part></tp:taxon-name>
            </td><td rowspan="1" colspan="1">
                <xref ref-type="bibr" rid="B16">Tuttle and Baker 1964</xref>
              </td><td rowspan="2" colspan="1">longer</td><td rowspan="1" colspan="1">-</td><td rowspan="1" colspan="1">-</td><td rowspan="1" colspan="1">-</td><td rowspan="1" colspan="1">-</td><td rowspan="1" colspan="1">-</td><td rowspan="1" colspan="1">-</td><td rowspan="1" colspan="1">-</td><td rowspan="1" colspan="1">-</td><td rowspan="1" colspan="1">-</td><td rowspan="1" colspan="1">-</td><td rowspan="1" colspan="1">-</td><td rowspan="1" colspan="1">-</td><td rowspan="1" colspan="1">-</td><td rowspan="1" colspan="1">-</td><td rowspan="1" colspan="1">-</td><td rowspan="1" colspan="1">-</td><td rowspan="1" colspan="1">11(1)</td><td rowspan="1" colspan="1">8</td><td rowspan="1" colspan="1">-</td><td rowspan="1" colspan="1">9</td><td rowspan="1" colspan="1">15(1)+2dup</td><td rowspan="1" colspan="1">9(1)+1dup</td><td rowspan="1" colspan="1">-</td><td rowspan="1" colspan="1">10(1)</td></tr><tr><td rowspan="1" colspan="1">
                <xref ref-type="bibr" rid="B15">Toroitich et al. 2009</xref>
              </td><td rowspan="1" colspan="1">-</td><td rowspan="1" colspan="1">-</td><td rowspan="1" colspan="1">-</td><td rowspan="1" colspan="1">-</td><td rowspan="1" colspan="1">-</td><td rowspan="1" colspan="1">-</td><td rowspan="1" colspan="1">-</td><td rowspan="1" colspan="1">-</td><td rowspan="1" colspan="1">5</td><td rowspan="1" colspan="1">4</td><td rowspan="1" colspan="1">3</td><td rowspan="1" colspan="1">3</td><td rowspan="1" colspan="1">4</td><td rowspan="1" colspan="1">4</td><td rowspan="1" colspan="1">3</td><td rowspan="1" colspan="1">2</td><td rowspan="1" colspan="1">9</td><td rowspan="1" colspan="1">7</td><td rowspan="1" colspan="1">8</td><td rowspan="1" colspan="1">7</td><td rowspan="1" colspan="1">13(2)</td><td rowspan="1" colspan="1">10(1)</td><td rowspan="1" colspan="1">9</td><td rowspan="1" colspan="1">8</td></tr><tr><td rowspan="1" colspan="2">
              <tp:taxon-name><tp:taxon-name-part taxon-name-part-type="genus">Paraplonobia</tp:taxon-name-part> (<tp:taxon-name-part taxon-name-part-type="subgenus">Anaplonobia</tp:taxon-name-part>) <tp:taxon-name-part taxon-name-part-type="species">tabukensis</tp:taxon-name-part></tp:taxon-name>
            </td><td rowspan="1" colspan="1">longer</td><td rowspan="1" colspan="1">2</td><td rowspan="1" colspan="1">2</td><td rowspan="1" colspan="1">1</td><td rowspan="1" colspan="1">1</td><td rowspan="1" colspan="1">1</td><td rowspan="1" colspan="1">1</td><td rowspan="1" colspan="1">1</td><td rowspan="1" colspan="1">1</td><td rowspan="1" colspan="1">8</td><td rowspan="1" colspan="1">6</td><td rowspan="1" colspan="1">3</td><td rowspan="1" colspan="1">3</td><td rowspan="1" colspan="1">4</td><td rowspan="1" colspan="1">5</td><td rowspan="1" colspan="1">3</td><td rowspan="1" colspan="1">3</td><td rowspan="1" colspan="1">13(1)</td><td rowspan="1" colspan="1">9</td><td rowspan="1" colspan="1">8</td><td rowspan="1" colspan="1">8</td><td rowspan="1" colspan="1">10+2dup</td><td rowspan="1" colspan="1">7+1dup</td><td rowspan="1" colspan="1">9+1dup</td><td rowspan="1" colspan="1">9+1dup</td></tr><tr><td rowspan="1" colspan="2">
              <tp:taxon-name><tp:taxon-name-part taxon-name-part-type="genus">Paraplonobia</tp:taxon-name-part> (<tp:taxon-name-part taxon-name-part-type="subgenus">Anaplonobia</tp:taxon-name-part>) <tp:taxon-name-part taxon-name-part-type="species">allionia</tp:taxon-name-part></tp:taxon-name>
            </td><td rowspan="1" colspan="1">longer</td><td rowspan="1" colspan="1">-</td><td rowspan="1" colspan="1">-</td><td rowspan="1" colspan="1">-</td><td rowspan="1" colspan="1">-</td><td rowspan="1" colspan="1">-</td><td rowspan="1" colspan="1">-</td><td rowspan="1" colspan="1">-</td><td rowspan="1" colspan="1">-</td><td rowspan="1" colspan="1">-</td><td rowspan="1" colspan="1">-</td><td rowspan="1" colspan="1">-</td><td rowspan="1" colspan="1">-</td><td rowspan="1" colspan="1">-</td><td rowspan="1" colspan="1">-</td><td rowspan="1" colspan="1">-</td><td rowspan="1" colspan="1">-</td><td rowspan="1" colspan="1">-</td><td rowspan="1" colspan="1">-</td><td rowspan="1" colspan="1">-</td><td rowspan="1" colspan="1">-</td><td rowspan="1" colspan="1">-</td><td rowspan="1" colspan="1">-</td><td rowspan="1" colspan="1">-</td><td rowspan="1" colspan="1">-</td></tr><tr><td rowspan="1" colspan="2">
              <tp:taxon-name><tp:taxon-name-part taxon-name-part-type="genus">Paraplonobia</tp:taxon-name-part> (<tp:taxon-name-part taxon-name-part-type="subgenus">Anaplonobia</tp:taxon-name-part>) <tp:taxon-name-part taxon-name-part-type="species">artemisia</tp:taxon-name-part></tp:taxon-name>
            </td><td rowspan="1" colspan="1">longer</td><td rowspan="1" colspan="1">-</td><td rowspan="1" colspan="1">-</td><td rowspan="1" colspan="1">-</td><td rowspan="1" colspan="1">-</td><td rowspan="1" colspan="1">1</td><td rowspan="1" colspan="1">-</td><td rowspan="1" colspan="1">-</td><td rowspan="1" colspan="1">-</td><td rowspan="1" colspan="1">6</td><td rowspan="1" colspan="1">-</td><td rowspan="1" colspan="1">-</td><td rowspan="1" colspan="1">-</td><td rowspan="1" colspan="1">4</td><td rowspan="1" colspan="1">-</td><td rowspan="1" colspan="1">-</td><td rowspan="1" colspan="1">-</td><td rowspan="1" colspan="1">9(1)</td><td rowspan="1" colspan="1">-</td><td rowspan="1" colspan="1">-</td><td rowspan="1" colspan="1">-</td><td rowspan="1" colspan="1">11(1)+2dup</td><td rowspan="1" colspan="1">-</td><td rowspan="1" colspan="1">-</td><td rowspan="1" colspan="1">-</td></tr><tr><td rowspan="1" colspan="2">
              <tp:taxon-name><tp:taxon-name-part taxon-name-part-type="genus">Paraplonobia</tp:taxon-name-part> (<tp:taxon-name-part taxon-name-part-type="subgenus">Anaplonobia</tp:taxon-name-part>) <tp:taxon-name-part taxon-name-part-type="species">berberis</tp:taxon-name-part></tp:taxon-name>
            </td><td rowspan="1" colspan="1">longer</td><td rowspan="1" colspan="1">-</td><td rowspan="1" colspan="1">-</td><td rowspan="1" colspan="1">-</td><td rowspan="1" colspan="1">-</td><td rowspan="1" colspan="1">-</td><td rowspan="1" colspan="1"/><td rowspan="1" colspan="1">-</td><td rowspan="1" colspan="1">-</td><td rowspan="1" colspan="1">-</td><td rowspan="1" colspan="1">-</td><td rowspan="1" colspan="1">-</td><td rowspan="1" colspan="1">-</td><td rowspan="1" colspan="1">4</td><td rowspan="1" colspan="1">3</td><td rowspan="1" colspan="1">-</td><td rowspan="1" colspan="1">-</td><td rowspan="1" colspan="1">9(1)</td><td rowspan="1" colspan="1">5</td><td rowspan="1" colspan="1">-</td><td rowspan="1" colspan="1">6</td><td rowspan="1" colspan="1">8(1)+2dup</td><td rowspan="1" colspan="1">8</td><td rowspan="1" colspan="1">-</td><td rowspan="1" colspan="1">9</td></tr><tr><td rowspan="1" colspan="2">
              <tp:taxon-name><tp:taxon-name-part taxon-name-part-type="genus">Paraplonobia</tp:taxon-name-part> (<tp:taxon-name-part taxon-name-part-type="subgenus">Anaplonobia</tp:taxon-name-part>) <tp:taxon-name-part taxon-name-part-type="species">calame</tp:taxon-name-part></tp:taxon-name>
            </td><td rowspan="1" colspan="1">longer</td><td rowspan="1" colspan="1">-</td><td rowspan="1" colspan="1">-</td><td rowspan="1" colspan="1">-</td><td rowspan="1" colspan="1">-</td><td rowspan="1" colspan="1">-</td><td rowspan="1" colspan="1">-</td><td rowspan="1" colspan="1">-</td><td rowspan="1" colspan="1">-</td><td rowspan="1" colspan="1">-</td><td rowspan="1" colspan="1">-</td><td rowspan="1" colspan="1">-</td><td rowspan="1" colspan="1">-</td><td rowspan="1" colspan="1">-</td><td rowspan="1" colspan="1">-</td><td rowspan="1" colspan="1">-</td><td rowspan="1" colspan="1">-</td><td rowspan="1" colspan="1">13(1)</td><td rowspan="1" colspan="1">-</td><td rowspan="1" colspan="1">-</td><td rowspan="1" colspan="1">-</td><td rowspan="1" colspan="1">13(2)+2dup</td><td rowspan="1" colspan="1">-</td><td rowspan="1" colspan="1">-</td><td rowspan="1" colspan="1">-</td></tr><tr><td rowspan="1" colspan="2">
              <tp:taxon-name><tp:taxon-name-part taxon-name-part-type="genus">Paraplonobia</tp:taxon-name-part> (<tp:taxon-name-part taxon-name-part-type="subgenus">Anaplonobia</tp:taxon-name-part>) <tp:taxon-name-part taxon-name-part-type="species">concolor</tp:taxon-name-part></tp:taxon-name>
            </td><td rowspan="1" colspan="1">shorter</td><td rowspan="1" colspan="1">2</td><td rowspan="1" colspan="1">2</td><td rowspan="1" colspan="1">1</td><td rowspan="1" colspan="1">1</td><td rowspan="1" colspan="1">1</td><td rowspan="1" colspan="1">1</td><td rowspan="1" colspan="1">1</td><td rowspan="1" colspan="1">1</td><td rowspan="1" colspan="1">9</td><td rowspan="1" colspan="1">6</td><td rowspan="1" colspan="1">4</td><td rowspan="1" colspan="1">4</td><td rowspan="1" colspan="1">5</td><td rowspan="1" colspan="1">5</td><td rowspan="1" colspan="1">4</td><td rowspan="1" colspan="1">4</td><td rowspan="1" colspan="1">14</td><td rowspan="1" colspan="1">9</td><td rowspan="1" colspan="1">9</td><td rowspan="1" colspan="1">9</td><td rowspan="1" colspan="1">22</td><td rowspan="1" colspan="1">15</td><td rowspan="1" colspan="1">15</td><td rowspan="1" colspan="1">15</td></tr><tr><td rowspan="1" colspan="2">
              <tp:taxon-name><tp:taxon-name-part taxon-name-part-type="genus">Paraplonobia</tp:taxon-name-part> (<tp:taxon-name-part taxon-name-part-type="subgenus">Anaplonobia</tp:taxon-name-part>) <tp:taxon-name-part taxon-name-part-type="species">contiguus</tp:taxon-name-part></tp:taxon-name>
            </td><td rowspan="1" colspan="1">shorter</td><td rowspan="1" colspan="1">2</td><td rowspan="1" colspan="1">2</td><td rowspan="1" colspan="1">1</td><td rowspan="1" colspan="1">1</td><td rowspan="1" colspan="1">1</td><td rowspan="1" colspan="1">1</td><td rowspan="1" colspan="1">1</td><td rowspan="1" colspan="1">1</td><td rowspan="1" colspan="1">9</td><td rowspan="1" colspan="1">6</td><td rowspan="1" colspan="1">4</td><td rowspan="1" colspan="1">4</td><td rowspan="1" colspan="1">4</td><td rowspan="1" colspan="1">5</td><td rowspan="1" colspan="1">4</td><td rowspan="1" colspan="1">4</td><td rowspan="1" colspan="1">14</td><td rowspan="1" colspan="1">9</td><td rowspan="1" colspan="1">9</td><td rowspan="1" colspan="1">9</td><td rowspan="1" colspan="1">20</td><td rowspan="1" colspan="1">15</td><td rowspan="1" colspan="1">15</td><td rowspan="1" colspan="1">15</td></tr><tr><td rowspan="1" colspan="2">
              <tp:taxon-name><tp:taxon-name-part taxon-name-part-type="genus">Paraplonobia</tp:taxon-name-part> (<tp:taxon-name-part taxon-name-part-type="subgenus">Anaplonobia</tp:taxon-name-part>) <tp:taxon-name-part taxon-name-part-type="species">tshipensis</tp:taxon-name-part></tp:taxon-name>
            </td><td rowspan="1" colspan="1">shorter</td><td rowspan="1" colspan="1">-</td><td rowspan="1" colspan="1">-</td><td rowspan="1" colspan="1">-</td><td rowspan="1" colspan="1">-</td><td rowspan="1" colspan="1">-</td><td rowspan="1" colspan="1">-</td><td rowspan="1" colspan="1">-</td><td rowspan="1" colspan="1">-</td><td rowspan="1" colspan="1">9</td><td rowspan="1" colspan="1">6</td><td rowspan="1" colspan="1">4</td><td rowspan="1" colspan="1">4</td><td rowspan="1" colspan="1">5</td><td rowspan="1" colspan="1">5</td><td rowspan="1" colspan="1">4</td><td rowspan="1" colspan="1">4</td><td rowspan="1" colspan="1">13(1)</td><td rowspan="1" colspan="1">8</td><td rowspan="1" colspan="1">6</td><td rowspan="1" colspan="1">7</td><td rowspan="1" colspan="1">16(1)+2dup</td><td rowspan="1" colspan="1">13+1dup</td><td rowspan="1" colspan="1">12(1)</td><td rowspan="1" colspan="1">12(1)</td></tr><tr><td rowspan="1" colspan="2">
              <tp:taxon-name><tp:taxon-name-part taxon-name-part-type="genus">Paraplonobia</tp:taxon-name-part> (<tp:taxon-name-part taxon-name-part-type="subgenus">Anaplonobia</tp:taxon-name-part>) <tp:taxon-name-part taxon-name-part-type="species">ambrosiae</tp:taxon-name-part></tp:taxon-name>
            </td><td rowspan="1" colspan="1">-</td><td rowspan="1" colspan="1">-</td><td rowspan="1" colspan="1">-</td><td rowspan="1" colspan="1">-</td><td rowspan="1" colspan="1">-</td><td rowspan="1" colspan="1">-</td><td rowspan="1" colspan="1">-</td><td rowspan="1" colspan="1">-</td><td rowspan="1" colspan="1">-</td><td rowspan="1" colspan="1">-</td><td rowspan="1" colspan="1">-</td><td rowspan="1" colspan="1">-</td><td rowspan="1" colspan="1">-</td><td rowspan="1" colspan="1">-</td><td rowspan="1" colspan="1">-</td><td rowspan="1" colspan="1">-</td><td rowspan="1" colspan="1">-</td><td rowspan="1" colspan="1">13(1)</td><td rowspan="1" colspan="1">-</td><td rowspan="1" colspan="1">-</td><td rowspan="1" colspan="1">-</td><td rowspan="1" colspan="1">16(3)+2dup</td><td rowspan="1" colspan="1">(1)+2dup</td><td rowspan="1" colspan="1">-</td><td rowspan="1" colspan="1">-</td></tr><tr><td rowspan="1" colspan="2">
              <tp:taxon-name><tp:taxon-name-part taxon-name-part-type="genus">Paraplonobia</tp:taxon-name-part> (<tp:taxon-name-part taxon-name-part-type="subgenus">Anaplonobia</tp:taxon-name-part>) <tp:taxon-name-part taxon-name-part-type="species">boutelouae</tp:taxon-name-part></tp:taxon-name>
            </td><td rowspan="1" colspan="1">-</td><td rowspan="1" colspan="1">-</td><td rowspan="1" colspan="1">-</td><td rowspan="1" colspan="1">-</td><td rowspan="1" colspan="1">-</td><td rowspan="1" colspan="1">-</td><td rowspan="1" colspan="1">-</td><td rowspan="1" colspan="1">-</td><td rowspan="1" colspan="1">-</td><td rowspan="1" colspan="1">-</td><td rowspan="1" colspan="1">-</td><td rowspan="1" colspan="1">-</td><td rowspan="1" colspan="1">-</td><td rowspan="1" colspan="1">-</td><td rowspan="1" colspan="1">-</td><td rowspan="1" colspan="1">-</td><td rowspan="1" colspan="1">-</td><td rowspan="1" colspan="1">-</td><td rowspan="1" colspan="1">-</td><td rowspan="1" colspan="1">-</td><td rowspan="1" colspan="1">-</td><td rowspan="1" colspan="1">-</td><td rowspan="1" colspan="1">-</td><td rowspan="1" colspan="1">-</td><td rowspan="1" colspan="1">-</td></tr><tr><td rowspan="1" colspan="2">
              <tp:taxon-name><tp:taxon-name-part taxon-name-part-type="genus">Paraplonobia</tp:taxon-name-part> (<tp:taxon-name-part taxon-name-part-type="subgenus">Anaplonobia</tp:taxon-name-part>) <tp:taxon-name-part taxon-name-part-type="species">candicans</tp:taxon-name-part></tp:taxon-name>
            </td><td rowspan="1" colspan="1">-</td><td rowspan="1" colspan="1">-</td><td rowspan="1" colspan="1">-</td><td rowspan="1" colspan="1">-</td><td rowspan="1" colspan="1">-</td><td rowspan="1" colspan="1">-</td><td rowspan="1" colspan="1">-</td><td rowspan="1" colspan="1">-</td><td rowspan="1" colspan="1">-</td><td rowspan="1" colspan="1">11</td><td rowspan="1" colspan="1">8</td><td rowspan="1" colspan="1">6</td><td rowspan="1" colspan="1">5</td><td rowspan="1" colspan="1">8-9</td><td rowspan="1" colspan="1">9</td><td rowspan="1" colspan="1">7</td><td rowspan="1" colspan="1">7</td><td rowspan="1" colspan="1">13(1)</td><td rowspan="1" colspan="1">9</td><td rowspan="1" colspan="1">9</td><td rowspan="1" colspan="1">9</td><td rowspan="1" colspan="1">18(1)+2dup</td><td rowspan="1" colspan="1">15+1dup</td><td rowspan="1" colspan="1">14(1)</td><td rowspan="1" colspan="1">14(1)</td></tr><tr><td rowspan="1" colspan="2">
              <tp:taxon-name><tp:taxon-name-part taxon-name-part-type="genus">Paraplonobia</tp:taxon-name-part> (<tp:taxon-name-part taxon-name-part-type="subgenus">Anaplonobia</tp:taxon-name-part>) <tp:taxon-name-part taxon-name-part-type="species">glebulenta</tp:taxon-name-part></tp:taxon-name>
            </td><td rowspan="1" colspan="1">-</td><td rowspan="1" colspan="1">-</td><td rowspan="1" colspan="1">-</td><td rowspan="1" colspan="1">-</td><td rowspan="1" colspan="1">-</td><td rowspan="1" colspan="1">-</td><td rowspan="1" colspan="1">-</td><td rowspan="1" colspan="1">-</td><td rowspan="1" colspan="1">-</td><td rowspan="1" colspan="1">9</td><td rowspan="1" colspan="1">6</td><td rowspan="1" colspan="1">4</td><td rowspan="1" colspan="1">4</td><td rowspan="1" colspan="1">5</td><td rowspan="1" colspan="1">5</td><td rowspan="1" colspan="1">3</td><td rowspan="1" colspan="1">3</td><td rowspan="1" colspan="1">12-13(1)</td><td rowspan="1" colspan="1">9</td><td rowspan="1" colspan="1">9</td><td rowspan="1" colspan="1">9</td><td rowspan="1" colspan="1">16(2)+2dup</td><td rowspan="1" colspan="1">12-13(2)+1dup</td><td rowspan="1" colspan="1">12(1)</td><td rowspan="1" colspan="1">12(1)</td></tr><tr><td rowspan="1" colspan="2">
              <tp:taxon-name><tp:taxon-name-part taxon-name-part-type="genus">Paraplonobia</tp:taxon-name-part> (<tp:taxon-name-part taxon-name-part-type="subgenus">Anaplonobia</tp:taxon-name-part>) <tp:taxon-name-part taxon-name-part-type="species">innornata</tp:taxon-name-part></tp:taxon-name>
            </td><td rowspan="1" colspan="1">-</td><td rowspan="1" colspan="1">2</td><td rowspan="1" colspan="1">2</td><td rowspan="1" colspan="1">1</td><td rowspan="1" colspan="1">1</td><td rowspan="1" colspan="1">1</td><td rowspan="1" colspan="1">1</td><td rowspan="1" colspan="1">1</td><td rowspan="1" colspan="1">1</td><td rowspan="1" colspan="1">9</td><td rowspan="1" colspan="1">6</td><td rowspan="1" colspan="1">4</td><td rowspan="1" colspan="1">4</td><td rowspan="1" colspan="1">5</td><td rowspan="1" colspan="1">5</td><td rowspan="1" colspan="1">6</td><td rowspan="1" colspan="1">6</td><td rowspan="1" colspan="1">13(1)</td><td rowspan="1" colspan="1">9</td><td rowspan="1" colspan="1">9</td><td rowspan="1" colspan="1">9</td><td rowspan="1" colspan="1">18(2)+2dup</td><td rowspan="1" colspan="1">14+1dup</td><td rowspan="1" colspan="1">14(1)</td><td rowspan="1" colspan="1">14(1)</td></tr><tr><td rowspan="1" colspan="2">
              <tp:taxon-name><tp:taxon-name-part taxon-name-part-type="genus">Paraplonobia</tp:taxon-name-part> (<tp:taxon-name-part taxon-name-part-type="subgenus">Anaplonobia</tp:taxon-name-part>) <tp:taxon-name-part taxon-name-part-type="species">theroni</tp:taxon-name-part></tp:taxon-name>
            </td><td rowspan="1" colspan="1">-</td><td rowspan="1" colspan="1">-</td><td rowspan="1" colspan="1">-</td><td rowspan="1" colspan="1">-</td><td rowspan="1" colspan="1">-</td><td rowspan="1" colspan="1">-</td><td rowspan="1" colspan="1">-</td><td rowspan="1" colspan="1">-</td><td rowspan="1" colspan="1">-</td><td rowspan="1" colspan="1">9</td><td rowspan="1" colspan="1">6</td><td rowspan="1" colspan="1">4</td><td rowspan="1" colspan="1">4</td><td rowspan="1" colspan="1">5</td><td rowspan="1" colspan="1">5</td><td rowspan="1" colspan="1">4</td><td rowspan="1" colspan="1">4</td><td rowspan="1" colspan="1">13(1)</td><td rowspan="1" colspan="1">9</td><td rowspan="1" colspan="1">6</td><td rowspan="1" colspan="1">9</td><td rowspan="1" colspan="1">18(1)+2dup</td><td rowspan="1" colspan="1">14+1dup</td><td rowspan="1" colspan="1">12-13(1)</td><td rowspan="1" colspan="1">14(1)</td></tr><tr><td rowspan="1" colspan="2">
              <tp:taxon-name><tp:taxon-name-part taxon-name-part-type="genus">Paraplonobia</tp:taxon-name-part> (<tp:taxon-name-part taxon-name-part-type="subgenus">Anaplonobia</tp:taxon-name-part>) <tp:taxon-name-part taxon-name-part-type="species">coldinae</tp:taxon-name-part></tp:taxon-name>
            </td><td rowspan="1" colspan="1">-</td><td rowspan="1" colspan="1">-</td><td rowspan="1" colspan="1">-</td><td rowspan="1" colspan="1">-</td><td rowspan="1" colspan="1">-</td><td rowspan="1" colspan="1">-</td><td rowspan="1" colspan="1">-</td><td rowspan="1" colspan="1">-</td><td rowspan="1" colspan="1">-</td><td rowspan="1" colspan="1">-</td><td rowspan="1" colspan="1">-</td><td rowspan="1" colspan="1">-</td><td rowspan="1" colspan="1">-</td><td rowspan="1" colspan="1">-</td><td rowspan="1" colspan="1">-</td><td rowspan="1" colspan="1">-</td><td rowspan="1" colspan="1">-</td><td rowspan="1" colspan="1">-</td><td rowspan="1" colspan="1">-</td><td rowspan="1" colspan="1">-</td><td rowspan="1" colspan="1">-</td><td rowspan="1" colspan="1">-</td><td rowspan="1" colspan="1">-</td><td rowspan="1" colspan="1">-</td><td rowspan="1" colspan="1">-</td></tr><tr><td rowspan="1" colspan="2">
              <tp:taxon-name><tp:taxon-name-part taxon-name-part-type="genus">Paraplonobia</tp:taxon-name-part> (<tp:taxon-name-part taxon-name-part-type="subgenus">Anaplonobia</tp:taxon-name-part>) <tp:taxon-name-part taxon-name-part-type="species">euphorbiae</tp:taxon-name-part></tp:taxon-name>
            </td><td rowspan="1" colspan="1">-</td><td rowspan="1" colspan="1">-</td><td rowspan="1" colspan="1">-</td><td rowspan="1" colspan="1">-</td><td rowspan="1" colspan="1">-</td><td rowspan="1" colspan="1">-</td><td rowspan="1" colspan="1">-</td><td rowspan="1" colspan="1">-</td><td rowspan="1" colspan="1">-</td><td rowspan="1" colspan="1">-</td><td rowspan="1" colspan="1">-</td><td rowspan="1" colspan="1">-</td><td rowspan="1" colspan="1">-</td><td rowspan="1" colspan="1">-</td><td rowspan="1" colspan="1">-</td><td rowspan="1" colspan="1">-</td><td rowspan="1" colspan="1">-</td><td rowspan="1" colspan="1">-</td><td rowspan="1" colspan="1">-</td><td rowspan="1" colspan="1">-</td><td rowspan="1" colspan="1">-</td><td rowspan="1" colspan="1">-</td><td rowspan="1" colspan="1">-</td><td rowspan="1" colspan="1">-</td><td rowspan="1" colspan="1">-</td></tr><tr><td rowspan="1" colspan="2">
              <tp:taxon-name><tp:taxon-name-part taxon-name-part-type="genus">Paraplonobia</tp:taxon-name-part> (<tp:taxon-name-part taxon-name-part-type="subgenus">Anaplonobia</tp:taxon-name-part>) <tp:taxon-name-part taxon-name-part-type="species">juliflorae</tp:taxon-name-part></tp:taxon-name>
            </td><td rowspan="1" colspan="1">-</td><td rowspan="1" colspan="1">-</td><td rowspan="1" colspan="1">-</td><td rowspan="1" colspan="1">-</td><td rowspan="1" colspan="1">-</td><td rowspan="1" colspan="1">-</td><td rowspan="1" colspan="1">-</td><td rowspan="1" colspan="1">-</td><td rowspan="1" colspan="1">-</td><td rowspan="1" colspan="1">-</td><td rowspan="1" colspan="1">-</td><td rowspan="1" colspan="1">-</td><td rowspan="1" colspan="1">-</td><td rowspan="1" colspan="1">-</td><td rowspan="1" colspan="1">-</td><td rowspan="1" colspan="1">-</td><td rowspan="1" colspan="1">-</td><td rowspan="1" colspan="1">-</td><td rowspan="1" colspan="1">-</td><td rowspan="1" colspan="1">-</td><td rowspan="1" colspan="1">-</td><td rowspan="1" colspan="1">-</td><td rowspan="1" colspan="1">-</td><td rowspan="1" colspan="1">-</td><td rowspan="1" colspan="1">-</td></tr></tbody></table></table-wrap></tp:treatment-sec><ref-list><ref id="B6"><mixed-citation xmlns:xlink="http://www.w3.org/1999/xlink" xlink:type="simple">
          <person-group><name name-style="western"><surname>Gutierrez</surname><given-names>J</given-names></name></person-group> (<year>1985</year>) <source>Spider Mites their Biology, Natural Enemies and Control</source>. <volume>Vol. 1A 1.1.4</volume>. <publisher-name>Elsevier Science Publisher, BV</publisher-name>, <publisher-loc>Amsterdam</publisher-loc>, <fpage>75</fpage>–<lpage>90</lpage>.</mixed-citation></ref><ref id="B3"><mixed-citation xmlns:xlink="http://www.w3.org/1999/xlink" xlink:type="simple">
          <person-group><name name-style="western"><surname>Bolland</surname><given-names>HR</given-names></name><name name-style="western"><surname>Gutierrez</surname><given-names>J</given-names></name><name name-style="western"><surname>Flechtmann</surname><given-names>CHW</given-names></name></person-group> (<year>1998</year>) <source>World Catalogue of the Spider Mite Family (<tp:taxon-name><tp:taxon-name-part taxon-name-part-type="subclass">Acari</tp:taxon-name-part></tp:taxon-name>: <tp:taxon-name><tp:taxon-name-part taxon-name-part-type="family">Tetranychidae</tp:taxon-name-part></tp:taxon-name>).</source> <publisher-name>Koninklijke Brill NV</publisher-name>, <publisher-loc>Leiden</publisher-loc>, <size units="page">392 pp</size>.</mixed-citation></ref><ref id="B12"><mixed-citation xmlns:xlink="http://www.w3.org/1999/xlink" xlink:type="simple">
          <person-group><name name-style="western"><surname>Migeon</surname><given-names>A</given-names></name><name name-style="western"><surname>Flechtmann</surname><given-names>CHW</given-names></name></person-group> (<year>2004</year>) <article-title>First additions and corrections to the world catalogue of spider mite family (<tp:taxon-name><tp:taxon-name-part taxon-name-part-type="subclass">Acari</tp:taxon-name-part></tp:taxon-name>: <tp:taxon-name><tp:taxon-name-part taxon-name-part-type="family">Tetranychidae</tp:taxon-name-part></tp:taxon-name>).</article-title> <source>International Journal of Acarology</source> <volume>30</volume>(<issue>2</issue>): <fpage>143</fpage>–<lpage>152</lpage>. doi: <ext-link xlink:type="simple" ext-link-type="doi" xlink:href="10.1080/01647950408684383">10.1080/01647950408684383</ext-link></mixed-citation></ref><ref id="B16"><mixed-citation xmlns:xlink="http://www.w3.org/1999/xlink" xlink:type="simple">
          <person-group><name name-style="western"><surname>Tuttle</surname><given-names>DM</given-names></name><name name-style="western"><surname>Baker</surname><given-names>EW</given-names></name></person-group> (<year>1964</year>) <article-title>The spider mites of Arizona.</article-title> <source>University of Arizona Technical Bulletin</source> <volume>158</volume>: <fpage>1</fpage>–<lpage>44</lpage>.</mixed-citation></ref><ref id="B15"><mixed-citation xmlns:xlink="http://www.w3.org/1999/xlink" xlink:type="simple">
          <person-group><name name-style="western"><surname>Toroitich</surname><given-names>FJ</given-names></name><name name-style="western"><surname>Ueckermann</surname><given-names>EA</given-names></name><name name-style="western"><surname>Theron</surname><given-names>PD</given-names></name><name name-style="western"><surname>Knapp</surname><given-names>M</given-names></name></person-group> (<year>2009</year>) <article-title>The tetranychid mites (<tp:taxon-name><tp:taxon-name-part taxon-name-part-type="subclass">Acari</tp:taxon-name-part></tp:taxon-name>: <tp:taxon-name><tp:taxon-name-part taxon-name-part-type="family">Tetranychidae</tp:taxon-name-part></tp:taxon-name>) of Kenya and a redescription of the species <italic><tp:taxon-name><tp:taxon-name-part taxon-name-part-type="genus">Peltanobia</tp:taxon-name-part> <tp:taxon-name-part taxon-name-part-type="species">erasmusi</tp:taxon-name-part></tp:taxon-name></italic> Meyer (<tp:taxon-name><tp:taxon-name-part taxon-name-part-type="subclass">Acari</tp:taxon-name-part></tp:taxon-name>: <tp:taxon-name><tp:taxon-name-part taxon-name-part-type="family">Tetranychidae</tp:taxon-name-part></tp:taxon-name>) based on males.</article-title> <source>Zootaxa</source> <volume>2176</volume>: <fpage>33</fpage>–<lpage>47</lpage>.</mixed-citation></ref></ref-list></tp:taxon-treatment>
