# Supplementary material for: The genus Paraplonobia Wainstein and Neopetrobia Wainstein (Acari, Trombidiformes, Tetranychidae) from Saudi Arabia: new species, new records and key to the world species of Paraplonobia
Source: Zookeys. 2016 Jun 14;(598):27–55. doi: 10.3897/zookeys.598.9060 (PMC4926671; doi:10.3897/zookeys.598.9060)
Supplement: XML Treatment for Paraplonobia (Anaplonobia) arabica [file zookeys.598.9060-treatment3.xml]

<!DOCTYPE tp:taxon-treatment
  PUBLIC "-//TaxonX//DTD Taxonomic Treatment Publishing DTD v0 20100105//EN" "tax-treatment-NSO.dtd">
<tp:taxon-treatment xmlns:tp="http://www.plazi.org/taxpub"><tp:treatment-meta><kwd-group><label>Taxon classification</label><kwd><named-content content-type="kingdom">Animalia</named-content></kwd><kwd><named-content content-type="order">Prostigmata</named-content></kwd><kwd><named-content content-type="family">Tetranychidae</named-content></kwd></kwd-group><mixed-citation publication-type="journal"><person-group><name><surname>Kamran</surname><given-names>Muhammad</given-names></name><name><surname>Mirza</surname><given-names>Jawwad Hassan</given-names></name><name><surname>Alatawi</surname><given-names>Fahad Jaber</given-names></name></person-group><article-title>The genus <italic><tp:taxon-name><tp:taxon-name-part taxon-name-part-type="genus">Paraplonobia</tp:taxon-name-part></tp:taxon-name></italic> Wainstein and <italic><tp:taxon-name><tp:taxon-name-part taxon-name-part-type="genus">Neopetrobia</tp:taxon-name-part></tp:taxon-name></italic> Wainstein (<tp:taxon-name><tp:taxon-name-part taxon-name-part-type="subclass">Acari</tp:taxon-name-part></tp:taxon-name>, <tp:taxon-name><tp:taxon-name-part taxon-name-part-type="order">Trombidiformes</tp:taxon-name-part></tp:taxon-name>, <tp:taxon-name><tp:taxon-name-part taxon-name-part-type="family">Tetranychidae</tp:taxon-name-part></tp:taxon-name>) from Saudi Arabia: new species, new records and key to the world species of <italic><tp:taxon-name><tp:taxon-name-part taxon-name-part-type="genus">Paraplonobia</tp:taxon-name-part></tp:taxon-name></italic></article-title><source>Zookeys</source><day>14</day><month>6</month><year>2016</year><volume>2016</volume><issue>598</issue><fpage>27</fpage><lpage>55</lpage><pub-id pub-id-type="doi">10.3897/zookeys.598.9060</pub-id></mixed-citation></tp:treatment-meta><tp:nomenclature><tp:taxon-name>
              <tp:taxon-name-part taxon-name-part-type="genus">Paraplonobia</tp:taxon-name-part>
              (<tp:taxon-name-part taxon-name-part-type="subgenus">Anaplonobia</tp:taxon-name-part>)
              <tp:taxon-name-part taxon-name-part-type="species">arabica</tp:taxon-name-part>
              <object-id xmlns:xlink="http://www.w3.org/1999/xlink" content-type="zoobank" xlink:type="simple">http://zoobank.org/200D2E10-9324-4C31-8B04-F08C8F33EBD1</object-id>
            </tp:taxon-name><tp:taxon-status xmlns:xlink="http://www.w3.org/1999/xlink" xlink:type="simple">sp. n.</tp:taxon-status><xref ref-type="fig" rid="F1">Figs 1–2</xref><xref ref-type="fig" rid="F2">, 3–8</xref></tp:nomenclature><tp:treatment-sec sec-type="diagnosis"><title>Diagnosis.</title><p>Dorsal body setae subspatulate, serrate, expanded distally and distinctly shorter to the distances of setae next in line, first pair of dorsocentral setae c1 reaching 2/3 to the distance of setae d1, setae c1 almost 1.5 times widely spaced than setae f1, setae e<sub>2</sub>, f<sub>1</sub>, f<sub>2</sub> and h<sub>1</sub> set on small tubercles, dorsal hysterosomal striations widely spaced, propodosoma medially with longitudinal broken striations, stylophore with a small mediocephalic emargination, peritremes branched tube like compact anastomosing, leg I shorter than body length.</p></tp:treatment-sec><tp:treatment-sec sec-type="description"><title>Description of holotype female</title><p>(n = 9). Measurement of holotype followed by 8 paratypes (in parenthesis) (Figs <xref ref-type="fig" rid="F1">1</xref>–<xref ref-type="fig" rid="F2">8</xref>).</p><fig id="F1" position="float" orientation="portrait"><label>Figures 1, 2.</label><caption><p>
          <tp:taxon-name><tp:taxon-name-part taxon-name-part-type="genus">Paraplonobia</tp:taxon-name-part> (<tp:taxon-name-part taxon-name-part-type="subgenus">Anaplonobia</tp:taxon-name-part>) <tp:taxon-name-part taxon-name-part-type="species">arabica</tp:taxon-name-part></tp:taxon-name> sp. n. adult female. <bold>1</bold> dorsum <bold>2</bold> venter.</p></caption><graphic xmlns:xlink="http://www.w3.org/1999/xlink" xlink:href="zookeys-598-027-g001.jpg" position="float" orientation="portrait" xlink:type="simple" id="oo_92371.jpg"/></fig><fig id="F2" position="float" orientation="portrait"><label>Figures 3–8.</label><caption><p>
          <tp:taxon-name><tp:taxon-name-part taxon-name-part-type="genus">Paraplonobia</tp:taxon-name-part> (<tp:taxon-name-part taxon-name-part-type="subgenus">Anaplonobia</tp:taxon-name-part>) <tp:taxon-name-part taxon-name-part-type="species">arabica</tp:taxon-name-part></tp:taxon-name> sp. n. adult female. <bold>3</bold> stylophore and peritremes <bold>4</bold> palp <bold>5</bold> leg I <bold>5A</bold> duplex setae, empodium and claws of tarsus I <bold>6</bold> legII <bold>7</bold> legIII <bold>8</bold> leg IV.</p></caption><graphic xmlns:xlink="http://www.w3.org/1999/xlink" xlink:href="zookeys-598-027-g002.jpg" position="float" orientation="portrait" xlink:type="simple" id="oo_92372.jpg"/></fig><p>
              <bold>Dorsum</bold> (Fig. <xref ref-type="fig" rid="F1">1</xref>). Body oval; length of idiosoma 439 (430–443), maximum width 282 (280–287), length of body (gnathosoma + idiosoma) 476 (472–480). Propodosoma medially with longitudinal broken striations, without anterior projections. Dorsal body setae subspatulate, serrate, expanded distally and distinctly shorter to the distances of setae next in line, first pair of dorsocentral setae c1 reaching 2/3 to the distance of setae d1, setae c1 almost 1.5 times widely spaced than setae f1, setae e<sub>2</sub>, f<sub>1</sub>, f<sub>2</sub> and h<sub>1</sub> set on small tubercles. Dorsal striations transverse on hysterosoma, without lobes and widely spaced. Length of dorsal setae: v<sub>2</sub> 45 (42–46), sc<sub>1</sub> 40 (38–41), sc<sub>2</sub> 41 (40–43), c<sub>1</sub> 45 (44–48), c<sub>2</sub> 42 (40–44), c<sub>3</sub> 40 (39–44), d<sub>1</sub> 34 (32–38), d<sub>2</sub> 44 (43–46), e<sub>1</sub> 45 (44–48), e<sub>2</sub> 44 (43–45), f<sub>1</sub> 45 (44–45), f<sub>2</sub> 44 (42–45), h<sub>1</sub> 46 (45–48). Distance between dorsal setae: v<sub>2</sub>–v<sub>2</sub> 53 (51–55), v<sub>2</sub>–sc<sub>1</sub> 97 <!--PageBreak-->(95–98), sc<sub>1</sub>–sc<sub>2</sub> 56 (54–57), sc<sub>1</sub>–sc<sub>1</sub> 166 (162–167), sc<sub>2</sub>–sc<sub>2</sub> 263 (260–266), c<sub>1</sub>–c<sub>1</sub> 94 (92–96), c<sub>1</sub>–c<sub>2</sub> 82 (80–85), c<sub>2</sub>–c<sub>3</sub> 41 (39–44), c<sub>2</sub>–c<sub>2</sub> 261 (260–264), c<sub>3</sub>–c<sub>3</sub> 345 (340–346), d<sub>1</sub>–d<sub>1</sub> 82 (80–84), d<sub>1</sub>–d<sub>2</sub> 81 (80–82), d<sub>2</sub>–d<sub>2</sub> 226 (224–228), c<sub>1</sub>–d<sub>1</sub> 75 (74–78), c<sub>3</sub>–d<sub>2</sub> 97 (95–99), e<sub>1</sub>–e<sub>1</sub> 63 (61–65), e<sub>1</sub>–e<sub>2</sub> 78 (74–79), e<sub>2</sub>–d<sub>2</sub> 85 (83–86), e<sub>2</sub>–e<sub>2</sub> 79 (75–79), f<sub>1</sub>–f<sub>1</sub> 63 (60–65), f<sub>2</sub>–f<sub>2</sub> 107 (105–108), f<sub>1</sub>–f<sub>2</sub> 53 (50–54), f<sub>1</sub>–d<sub>1</sub> 69 (66–70), h<sub>1</sub>–h<sub>1</sub> 57 (55–59).</p><p>
              <bold>Venter</bold> (Fig. <xref ref-type="fig" rid="F1">2</xref>). Idiosoma ventrally with transverse striations from setae 1a to 3a; most of the area between 3a to 4a is transverse with few V-shaped striations laterally; transverse posterior to setae 4a; striations transverse regular anterior to aggenital setae (ag). The intercoxal setae 1a slightly longer than the distance 1a–1a. The intercoxal setae 3a just equal to distance 3a–3a. The intercoxal setae 4a 4/5 to the distance 4a–4a. Length of intercoxal and coxal setae: 1a 39 (35–40), 3a 52 (51–55), 4a 50 (48–52), 1b 54 (52–56), 1c 18 (16–20), 2b 37 (35–38), 2c 21 (20–24), 3b 23 (21–25), 4b 38 (36–39); aggenital setae ag 48 (44–48), ag–ag 27 (25–28); genital setae two pairs, g<sub>1</sub> 32 (30–24), g<sub>2</sub> 40 (38–42), g<sub>1</sub>–g<sub>1</sub> 40 (39–44), g<sub>2</sub>–g<sub>2</sub> 56 (52–57), g<sub>1</sub>–g<sub>2</sub> 12 (10–14); anal setae three pairs, ps<sub>1</sub> 21 (18–24), ps<sub>2</sub> 37 (35–39), ps<sub>3</sub> 58 (54–60), ps<sub>1</sub>–ps<sub>1</sub> 33 (30–34), ps<sub>2</sub>–ps<sub>2</sub> 26 (24–27), ps<sub>3</sub>–ps<sub>3</sub> 19 (18–22); para-anal setae two pairs, h<sub>2</sub> 33 (31–34), h<sub>2–</sub> h<sub>2</sub> 17 (16–18), h<sub>3</sub> 38(35–40), h<sub>3</sub>–h<sub>3</sub> 46 (45–48).</p><p>
              <bold>Gnathosoma</bold> (Figs <xref ref-type="fig" rid="F2">3–4</xref>). Stylophore elongate, slender and slightly notched anteriorly. Peritremes branched tube like compact anastomosing (Fig. <xref ref-type="fig" rid="F2">3</xref>). Scapular setae m 36 (34–37), m–m 32 (31–35). Palp femur and genu each with one seta, palp tibia with three setae, tibial claw strongly curved; palp tarsus with three setae, three eupathidia, one solenidion (Fig. <xref ref-type="fig" rid="F2">4</xref>).</p><p>
              <bold>Legs</bold> (Figs <xref ref-type="fig" rid="F2">5–8</xref>). Length of legs I–IV (without coxae) 336, 251, 276, 298 respectively. Leg I shorter than body length. Number of setae and solenidia (in parenthesis) on legs I–IV: coxae 2–2–1–1, trochanters 1–1–1–1, femora 5–5–3–3, genua 4–4–3–3, tibiae 9(1)–(8–9)–9–9; tarsi I with 12–14 tactile setae, two sets of duplex setae at distal end, two eupathidia and one/two solenidion; tarsi II with 8–9 tactile setae, one set of duplex setae, two eupathidia and one solenidion; tarsi III with 8–9 tactile setae and one solenidion; tarsi IV with 9 tactile setae and one solenidion. True claws pad like each with one pair of tenant hair; empodium pad–like with two rows of small tenant hairs.</p><p>
              <bold>Male.</bold> Not in collection.</p></tp:treatment-sec><tp:treatment-sec sec-type="etymology"><title>Etymology.</title><p>The specific epithet is derived from the region “Arabia” from where type specimens were collected.</p></tp:treatment-sec><tp:treatment-sec sec-type="type material"><title>Type material.</title><p>Holotype and one paratype female, <italic><tp:taxon-name><tp:taxon-name-part taxon-name-part-type="genus">Prosopis</tp:taxon-name-part> <tp:taxon-name-part taxon-name-part-type="species">juliflora</tp:taxon-name-part></tp:taxon-name></italic> (<tp:taxon-name><tp:taxon-name-part taxon-name-part-type="family">Fabaceae</tp:taxon-name-part></tp:taxon-name>), Deesa Valley, Dessa, Tabuk, SA, <named-content xmlns:xlink="http://www.w3.org/1999/xlink" content-type="dwc:verbatimCoordinates" xlink:type="simple"><named-content content-type="geo-json" specific-use="{&#34;type&#34;:&#34;Point&#34;,&#34;coordinates&#34;:[36.426533,27.6008]}" xlink:type="simple">27°36.048'N, 036°25.592'E</named-content></named-content>, October, 18, 2015, coll. J.H. Mirza.; seven paratype females, <italic><tp:taxon-name><tp:taxon-name-part taxon-name-part-type="genus">Prosopis</tp:taxon-name-part> <tp:taxon-name-part taxon-name-part-type="species">juliflora</tp:taxon-name-part></tp:taxon-name></italic> (<tp:taxon-name><tp:taxon-name-part taxon-name-part-type="family">Fabaceae</tp:taxon-name-part></tp:taxon-name>), Sharma, Near Red Sea, Tabuk, SA, <named-content xmlns:xlink="http://www.w3.org/1999/xlink" content-type="dwc:verbatimCoordinates" xlink:type="simple"><named-content content-type="geo-json" specific-use="{&#34;type&#34;:&#34;Point&#34;,&#34;coordinates&#34;:[35.286433,28.057983]}" xlink:type="simple">28°03.479'N, 035°17.186'E</named-content></named-content>, October, 19, 2015, coll. M. Kamran.</p></tp:treatment-sec><tp:treatment-sec sec-type="remarks"><title>Remarks.</title><p>The <tp:taxon-name><tp:taxon-name-part taxon-name-part-type="genus">Paraplonobia</tp:taxon-name-part> (<tp:taxon-name-part taxon-name-part-type="subgenus">Anaplonobia</tp:taxon-name-part>) <tp:taxon-name-part taxon-name-part-type="species">arabica</tp:taxon-name-part></tp:taxon-name> sp. n. relates to <tp:taxon-name><tp:taxon-name-part taxon-name-part-type="genus">Paraplonobia</tp:taxon-name-part> (<tp:taxon-name-part taxon-name-part-type="subgenus">Anaplonobia</tp:taxon-name-part>) <tp:taxon-name-part taxon-name-part-type="species">prosopis</tp:taxon-name-part></tp:taxon-name> (Tuttle &amp; Baker, 1964), <tp:taxon-name><tp:taxon-name-part taxon-name-part-type="genus">Paraplonobia</tp:taxon-name-part> (<tp:taxon-name-part taxon-name-part-type="subgenus">Anaplonobia</tp:taxon-name-part>) <tp:taxon-name-part taxon-name-part-type="species">algarrobicola</tp:taxon-name-part></tp:taxon-name> (Gonzalez, 1977) and <tp:taxon-name><tp:taxon-name-part taxon-name-part-type="genus">Paraplonobia</tp:taxon-name-part> (<tp:taxon-name-part taxon-name-part-type="subgenus">Anaplonobia</tp:taxon-name-part>) <tp:taxon-name-part taxon-name-part-type="species">boutelouae</tp:taxon-name-part></tp:taxon-name> Tuttle &amp; Baker, 1968 because of sharing following similar characters: dorsal body setae spatulate and distinctly shorter to the distances of setae next behind and widely spaced dorsal hysterosomal striations. Also, the new species closely resembles <tp:taxon-name><tp:taxon-name-part taxon-name-part-type="genus">Paraplonobia</tp:taxon-name-part> (<tp:taxon-name-part taxon-name-part-type="subgenus">Anaplonobia</tp:taxon-name-part>) <tp:taxon-name-part taxon-name-part-type="species">prosopis</tp:taxon-name-part></tp:taxon-name> by setae c<sub>1</sub> at least reaching half distance to the bases of setae d<sub>1</sub>. However, the new species differs <!--PageBreak-->from all related species by having stylophore anteriorly with slight incision (notch). The new species is also distinguished from <tp:taxon-name><tp:taxon-name-part taxon-name-part-type="genus">Paraplonobia</tp:taxon-name-part> (<tp:taxon-name-part taxon-name-part-type="subgenus">Anaplonobia</tp:taxon-name-part>) <tp:taxon-name-part taxon-name-part-type="species">prosopis</tp:taxon-name-part></tp:taxon-name> by setae c<sub>1</sub> reaching to the distance of setae d<sub>1</sub> (2/3 vs.1/2), setae c<sub>1</sub>–c<sub>1</sub> almost 1.5 times widely spaced than setae f<sub>1</sub>–f<sub>1</sub> vs. almost sub/equally spaced in <tp:taxon-name><tp:taxon-name-part taxon-name-part-type="genus">Paraplonobia</tp:taxon-name-part> (<tp:taxon-name-part taxon-name-part-type="subgenus">Anaplonobia</tp:taxon-name-part>) <tp:taxon-name-part taxon-name-part-type="species">prosopis</tp:taxon-name-part></tp:taxon-name>. The new species can be separated from other related species <tp:taxon-name><tp:taxon-name-part taxon-name-part-type="genus">Paraplonobia</tp:taxon-name-part> (<tp:taxon-name-part taxon-name-part-type="subgenus">Anaplonobia</tp:taxon-name-part>) <tp:taxon-name-part taxon-name-part-type="species">algarrobicola</tp:taxon-name-part></tp:taxon-name> and <tp:taxon-name><tp:taxon-name-part taxon-name-part-type="genus">Paraplonobia</tp:taxon-name-part> (<tp:taxon-name-part taxon-name-part-type="subgenus">Anaplonobia</tp:taxon-name-part>) <tp:taxon-name-part taxon-name-part-type="species">boutelouae</tp:taxon-name-part></tp:taxon-name> by the setae c<sub>1</sub> reaching 2/3 to the distance of d<sub>1</sub> vs. less than half as long as distances to the bases setae next behind in later species</p></tp:treatment-sec></tp:taxon-treatment>
