# Supplementary material for: The genus Paraplonobia Wainstein and Neopetrobia Wainstein (Acari, Trombidiformes, Tetranychidae) from Saudi Arabia: new species, new records and key to the world species of Paraplonobia
Source: Zookeys. 2016 Jun 14;(598):27–55. doi: 10.3897/zookeys.598.9060 (PMC4926671; doi:10.3897/zookeys.598.9060)
Supplement: XML Treatment for Paraplonobia (Anaplonobia) haloxylonia [file zookeys.598.9060-treatment4.xml]

<!DOCTYPE tp:taxon-treatment
  PUBLIC "-//TaxonX//DTD Taxonomic Treatment Publishing DTD v0 20100105//EN" "tax-treatment-NSO.dtd">
<tp:taxon-treatment xmlns:tp="http://www.plazi.org/taxpub"><tp:treatment-meta><kwd-group><label>Taxon classification</label><kwd><named-content content-type="kingdom">Animalia</named-content></kwd><kwd><named-content content-type="order">Prostigmata</named-content></kwd><kwd><named-content content-type="family">Tetranychidae</named-content></kwd></kwd-group><mixed-citation publication-type="journal"><person-group><name><surname>Kamran</surname><given-names>Muhammad</given-names></name><name><surname>Mirza</surname><given-names>Jawwad Hassan</given-names></name><name><surname>Alatawi</surname><given-names>Fahad Jaber</given-names></name></person-group><article-title>The genus <italic><tp:taxon-name><tp:taxon-name-part taxon-name-part-type="genus">Paraplonobia</tp:taxon-name-part></tp:taxon-name></italic> Wainstein and <italic><tp:taxon-name><tp:taxon-name-part taxon-name-part-type="genus">Neopetrobia</tp:taxon-name-part></tp:taxon-name></italic> Wainstein (<tp:taxon-name><tp:taxon-name-part taxon-name-part-type="subclass">Acari</tp:taxon-name-part></tp:taxon-name>, <tp:taxon-name><tp:taxon-name-part taxon-name-part-type="order">Trombidiformes</tp:taxon-name-part></tp:taxon-name>, <tp:taxon-name><tp:taxon-name-part taxon-name-part-type="family">Tetranychidae</tp:taxon-name-part></tp:taxon-name>) from Saudi Arabia: new species, new records and key to the world species of <italic><tp:taxon-name><tp:taxon-name-part taxon-name-part-type="genus">Paraplonobia</tp:taxon-name-part></tp:taxon-name></italic></article-title><source>Zookeys</source><day>14</day><month>6</month><year>2016</year><volume>2016</volume><issue>598</issue><fpage>27</fpage><lpage>55</lpage><pub-id pub-id-type="doi">10.3897/zookeys.598.9060</pub-id></mixed-citation></tp:treatment-meta><tp:nomenclature><tp:taxon-name>
              <tp:taxon-name-part taxon-name-part-type="genus">Paraplonobia</tp:taxon-name-part>
              (<tp:taxon-name-part taxon-name-part-type="subgenus">Anaplonobia</tp:taxon-name-part>)
              <tp:taxon-name-part taxon-name-part-type="species">haloxylonia</tp:taxon-name-part>
              <object-id xmlns:xlink="http://www.w3.org/1999/xlink" content-type="zoobank" xlink:type="simple">http://zoobank.org/09E8353-E635-4C38-B277-8D6DDC56C31A</object-id>
            </tp:taxon-name><tp:taxon-status xmlns:xlink="http://www.w3.org/1999/xlink" xlink:type="simple">sp. n.</tp:taxon-status><xref ref-type="fig" rid="F3">Figs 9–10</xref><xref ref-type="fig" rid="F4">, 11–15</xref><xref ref-type="fig" rid="F5">, 16–19</xref><xref ref-type="fig" rid="F6">, 20, 21</xref><xref ref-type="fig" rid="F7">, 22–24</xref><xref ref-type="fig" rid="F8">, 25–28</xref><!--PageBreak--><!--PageBreak--></tp:nomenclature><tp:treatment-sec sec-type="diagnosis"><title>Diagnosis.</title><p>Dorsal setae lanceolate, densely serrate, not set on tubercles and distinctly shorter to the distances of setae next behind, dorsocentral setae (c1, d1 and e1) almost 1/3 to the distance of setae next behind, propodosoma medially with weak, longitudinal irregular striations, hysterosoma with transverse and closely spacedstriations medially, stylophore slightly notched anteriorly, peritremes anastomosed distally, with few long thread like branches, and hysterosomal striations closely spaced, leg I shorter than body.</p></tp:treatment-sec><tp:treatment-sec sec-type="description"><title>Description of holotype female</title><p>(n = 39). Measurements of holotype followed by 38 paratypes (in parenthesis) (Figs <xref ref-type="fig" rid="F3">9</xref>–<xref ref-type="fig" rid="F5">19</xref>).</p><fig id="F3" position="float" orientation="portrait"><label>Figures 9, 10.</label><caption><p>
          <tp:taxon-name><tp:taxon-name-part taxon-name-part-type="genus">Paraplonobia</tp:taxon-name-part> (<tp:taxon-name-part taxon-name-part-type="subgenus">Anaplonobia</tp:taxon-name-part>) <tp:taxon-name-part taxon-name-part-type="species">haloxylonia</tp:taxon-name-part></tp:taxon-name> sp. n. adult female. <bold>9</bold> dorsum <bold>10</bold> venter.</p></caption><graphic xmlns:xlink="http://www.w3.org/1999/xlink" xlink:href="zookeys-598-027-g003.jpg" position="float" orientation="portrait" xlink:type="simple" id="oo_92373.jpg"/></fig><fig id="F4" position="float" orientation="portrait"><label>Figures 11–15.</label><caption><p>
          <tp:taxon-name><tp:taxon-name-part taxon-name-part-type="genus">Paraplonobia</tp:taxon-name-part> (<tp:taxon-name-part taxon-name-part-type="subgenus">Anaplonobia</tp:taxon-name-part>) <tp:taxon-name-part taxon-name-part-type="species">haloxylonia</tp:taxon-name-part></tp:taxon-name> sp. n. adult female. <bold>11, 12</bold> spermatheca <bold>13, 14</bold> stylophore and peritremes <bold>15</bold> palp.</p></caption><graphic xmlns:xlink="http://www.w3.org/1999/xlink" xlink:href="zookeys-598-027-g004.jpg" position="float" orientation="portrait" xlink:type="simple" id="oo_92374.jpg"/></fig><fig id="F5" position="float" orientation="portrait"><label>Figures 16–19.</label><caption><p>
          <tp:taxon-name><tp:taxon-name-part taxon-name-part-type="genus">Paraplonobia</tp:taxon-name-part> (<tp:taxon-name-part taxon-name-part-type="subgenus">Anaplonobia</tp:taxon-name-part>) <tp:taxon-name-part taxon-name-part-type="species">haloxylonia</tp:taxon-name-part></tp:taxon-name> sp. n. <bold>16</bold> legI <bold>16A</bold> duplex setae, empodium and claws of tarsus I <bold>17</bold> leg II <bold>18</bold> leg III <bold>19</bold> leg IV.</p></caption><graphic xmlns:xlink="http://www.w3.org/1999/xlink" xlink:href="zookeys-598-027-g005.jpg" position="float" orientation="portrait" xlink:type="simple" id="oo_92375.jpg"/></fig><p>
              <bold>Dorsum</bold> (Fig. <xref ref-type="fig" rid="F3">9</xref>). Body oval; length of idiosoma 583 (578–585), maximum width 372 (369–378), length of body (gnathosoma + idiosoma) 658 (655–663). Propodosoma medially with weak, longitudinal irregular striations; laterally longitudinal regular striations; hysterosomal striations medially transverse and closely spaced, laterally longitudinal irregular. Dorsal setae lanceolate, densely serrate, not present on tubercles and distinctly shorter to the distances of setae next behind, dorsocentral setae (c1, d1 and e1) almost 1/3 to the distance of setae next behind, Length of dorsal setae: v<sub>2</sub> 28 (26–29), sc<sub>1</sub> 24 (23–25), sc<sub>2</sub> 22 (21–24), c<sub>1</sub> 19 (18–21), c<sub>2</sub> 22 (21–23), c<sub>3</sub> 25 (24–28), d<sub>1</sub> 15 (12–16), d<sub>2</sub> 18 (17–19), e<sub>1</sub> 16 (15–17), e<sub>2</sub> 20 (19–20), f<sub>1</sub> 25 (24–28), f<sub>2</sub> 31 (29–32), h<sub>1</sub> 34 (32–35). Distance between dorsal setae: v<sub>2</sub>–v<sub>2</sub> 72 (70–73), v<sub>2</sub>–sc<sub>1</sub> 75 (72–78), sc<sub>1</sub>–sc<sub>2</sub> 66 (63–67), sc<sub>1</sub>–sc<sub>1</sub> 167 (163–172), sc<sub>2</sub>–sc<sub>2</sub> 254 (250–259), c<sub>1</sub>–c<sub>1</sub> 90 (88–92), c<sub>1</sub>–c<sub>2</sub> 75 (71–78), c<sub>2</sub>–c<sub>3</sub> 81 (78–85), c<sub>2</sub>–c<sub>2</sub> 231 (229–234), c<sub>3</sub>–c<sub>3</sub> 373 (372–375), d<sub>1</sub>–d<sub>1</sub> 91 (89–92), d<sub>1</sub>–d<sub>2</sub> 65 (62–69), d<sub>2</sub>–d<sub>2</sub> 204 (201–206), c<sub>1</sub>–d<sub>1</sub> 103 (100–104), c<sub>3</sub>–d<sub>2</sub> 160 (158–161), e<sub>1</sub>–e<sub>1</sub> 55 (53–57), e<sub>1</sub>–e<sub>2</sub> 53 (50–54), e<sub>2</sub>–d<sub>2</sub> 85 (82–86), e<sub>2</sub>–e<sub>2</sub> 150 (148–152), f<sub>1</sub>–f<sub>1</sub> 60 (59–62), f<sub>2</sub>–f<sub>2</sub> 80 (78–83), f<sub>1</sub>–f<sub>2</sub> 28 (25–29), f<sub>1</sub>–d<sub>1</sub> 93 (91–94), h<sub>1</sub>–h<sub>1</sub> 31 (28–32).</p><p>
              <bold>Venter</bold> (Figs <xref ref-type="fig" rid="F3">10</xref>–<xref ref-type="fig" rid="F4">12</xref>). Idiosoma ventrally with transverse simple striations from setae 1a to 3a; longitudinal irregular between setae 3a and 4a; transverse posterior to setae 4a; striations longitudinal irregular anterior to aggenital setae (ag). Length of intercoxal and coxal setae: 1a 25 (24–26), 3a 19 (19–21), 4a 22 (21–23), 1b 33 (31–33), 1c 22 (21–24), 2b 24(23–25), 2c 22 (21–23), 3b 23 (22–24), 4b 27 (26–28); aggenital setae, ag 28 (27–28), ag–ag 32 (29–32); genital setae two pairs, g<sub>1</sub> 31 (30–33), g<sub>2</sub> 20 (19–21), g<sub>1</sub>–g<sub>1</sub> 32 (31–33), g<sub>2</sub>–g<sub>2</sub> 35 (34–36), g<sub>1</sub>–g<sub>2</sub> 10 (10–12); anal setae three pairs, ps<sub>1</sub> 11 (10–12), ps<sub>2</sub> <!--PageBreak--><!--PageBreak--><!--PageBreak-->16 (15–17), ps<sub>3</sub> 17(16–18), ps<sub>1</sub>–ps<sub>1</sub> 16 (15–18), ps<sub>2</sub>–ps<sub>2</sub> 22 (20–23), ps<sub>3</sub>–ps<sub>3</sub> 26 (25–26); para–anal setae two pairs, h<sub>2</sub> 16 (15–17), h<sub>2–</sub> h<sub>2</sub> 14 (13–16), h<sub>3</sub> 17 (15–17), h<sub>3</sub>–h<sub>3</sub> 31 (30–32) (Fig. <xref ref-type="fig" rid="F3">10</xref>). Spermathecae elongate, star shaped structure at distal end (Fig. <xref ref-type="fig" rid="F4">11–12</xref>).</p><p>
              <bold>Gnathosoma</bold> (Figs <xref ref-type="fig" rid="F4">13–15</xref>). Stylophore slightly notched anteriorly. Peritremes anastomosed distally, with few long thread like branches (Figs <xref ref-type="fig" rid="F4">13–14</xref>). Scapular setae m 22 (21–23), m–m 17 (16–18). Palp femur and genu each with one seta, palp tibia with three setae, tibial claw strongly curved; palp tarsus with three setae, three eupathidia, one solenidion (Fig. <xref ref-type="fig" rid="F4">15</xref>).</p><p>
              <bold>Legs</bold> (Figs <xref ref-type="fig" rid="F5">16–19</xref>). Length of legs I–IV (without coxae) 507, 328, 340, 400 respectively. Leg I shorter than body length. Number of setae and solenidia (in parenthesis) <!--PageBreak--><!--PageBreak-->on legs I–IV: coxae 2–2–1–1, trochanters 1–1–1–1, femora 9–6–4–4, genua 5–5–4–4, tibiae 13(1)–9–9–9; tarsi I with 15 tactile setae, two sets of duplex setae at distal end, 11 tactile setae and two solenidia well proximal to duplex setae, two eupathidia; tarsi II with 10 tactile setae, one set of duplex setae, two eupathidia and one solenidion; tarsi III with 12 tactile setae and one solenidion; tarsi IV with 12 tactile setae and one solenidion. True claws pad like each with one pair of tenant hair; empodium pad-like with two rows of small tenant hairs.</p><p>
              <bold>Male (n = 11)</bold> (Figs <xref ref-type="fig" rid="F6">20</xref>–<xref ref-type="fig" rid="F8">28</xref>). <bold>Dorsum</bold> (Fig. <xref ref-type="fig" rid="F6">20</xref>). Body almost oval, slightly tapering caudally; idiosoma 320–325 long, 190 wide; striations on dorsum entirely dotted; propodosomal striations same as in female, hysterosomal also same as in female except longitudinal/oblique or irregular in the area medially between dorsal setae e1 and h1, shape of setae also same as in female.</p><fig id="F6" position="float" orientation="portrait"><label>Figures 20, 21.</label><caption><p>
          <tp:taxon-name><tp:taxon-name-part taxon-name-part-type="genus">Paraplonobia</tp:taxon-name-part> (<tp:taxon-name-part taxon-name-part-type="subgenus">Anaplonobia</tp:taxon-name-part>) <tp:taxon-name-part taxon-name-part-type="species">haloxylonia</tp:taxon-name-part></tp:taxon-name> sp. n. adult male. <bold>20</bold> dorsum <bold>21</bold> venter.</p></caption><graphic xmlns:xlink="http://www.w3.org/1999/xlink" xlink:href="zookeys-598-027-g006.jpg" position="float" orientation="portrait" xlink:type="simple" id="oo_92376.jpg"/></fig><fig id="F7" position="float" orientation="portrait"><label>Figures 22–24.</label><caption><p>
          <tp:taxon-name><tp:taxon-name-part taxon-name-part-type="genus">Paraplonobia</tp:taxon-name-part> (<tp:taxon-name-part taxon-name-part-type="subgenus">Anaplonobia</tp:taxon-name-part>) <tp:taxon-name-part taxon-name-part-type="species">haloxylonia</tp:taxon-name-part></tp:taxon-name> sp. n. adult male. <bold>22–23</bold> aedeagus <bold>24</bold> palp.</p></caption><graphic xmlns:xlink="http://www.w3.org/1999/xlink" xlink:href="zookeys-598-027-g007.jpg" position="float" orientation="portrait" xlink:type="simple" id="oo_92377.jpg"/></fig><fig id="F8" position="float" orientation="portrait"><label>Figures 25–28.</label><caption><p>
          <tp:taxon-name><tp:taxon-name-part taxon-name-part-type="genus">Paraplonobia</tp:taxon-name-part> (<tp:taxon-name-part taxon-name-part-type="subgenus">Anaplonobia</tp:taxon-name-part>) <tp:taxon-name-part taxon-name-part-type="species">haloxylonia</tp:taxon-name-part></tp:taxon-name> sp. n. adult male. <bold>25</bold> leg I <bold>25A</bold> duplex setae, empodium and claws of tarsus I <bold>26</bold> leg II <bold>27</bold> leg III <bold>28</bold> leg IV.</p></caption><graphic xmlns:xlink="http://www.w3.org/1999/xlink" xlink:href="zookeys-598-027-g008.jpg" position="float" orientation="portrait" xlink:type="simple" id="oo_92378.jpg"/></fig><p>
              <bold>Venter</bold> (Figs <xref ref-type="fig" rid="F6">21</xref>–<xref ref-type="fig" rid="F7">23</xref>). Idiosoma ventrally with transverse striations except in the area between ventral setae 3a and 4a and genito-anal area; the area between 3a and 4a with simple dots (without striations); genito-anal setae five pair, genital setae two pairs (g<sub>1</sub>, g<sub>2</sub>), anal setae three pairs (ps<sub>1</sub>, ps<sub>2</sub>, ps<sub>3</sub>); para-anal setae two pairs (h<sub>2</sub>, h<sub>3</sub>); aedeagus up turned, broadly sigmoid, sharply tapering distally (Figs <xref ref-type="fig" rid="F7">22–23</xref>).</p><p>
              <bold>Gnathosoma.</bold> Stylophore and peritremes as in female; palp femur with small horn-like seta, palp genu with one dorsal seta, palp tibia with three setae and strongly curved tibial claw; palp tarsus thumb like with one solenidion, three eupathidia and three setae (Fig. <xref ref-type="fig" rid="F7">24</xref>).</p><!--PageBreak--><p>
              <bold>Legs</bold> (Figs <xref ref-type="fig" rid="F8">25–28</xref>). Length of leg I–IV (without coxae) 366, 223, 250, 289 respectively. Setae with solenidion in parenthesis on legs I–IV as; coxae 2–2–1–1, trochanters 1–1–1–1, femora 9–6–4–4, genua 5–5–4–4, tibiae 9(2)+8duplex–10(1)–9–9, tarsus I with six pairs of duplex setae (two pairs distally, two pairs at mid and two pairs at proximal part of the tarsus), 15 tactile setae, two eupathidia, one solenidion, tarsus II with one duplex seta, nine tactile setae, two eupathidia, one solenidion, tarsus III with <!--PageBreak-->12 tactile setae, one solenidion, tarsus IV with 13 tactile setae, one solenidion. True claws pad like each with one pair of tenant hair; empodium pad-like with two rows of small tenant hairs.</p></tp:treatment-sec><tp:treatment-sec sec-type="etymology"><title>Etymology.</title><p>The specific epithet is derived after the host plant, <italic><tp:taxon-name><tp:taxon-name-part taxon-name-part-type="genus">Haloxylon</tp:taxon-name-part> <tp:taxon-name-part taxon-name-part-type="species">salicornicum</tp:taxon-name-part></tp:taxon-name></italic> from which some type specimens were collected.</p></tp:treatment-sec><tp:treatment-sec sec-type="type material"><title>Type material.</title><p>Holotype female, one male and two female paratypes, <italic><tp:taxon-name><tp:taxon-name-part taxon-name-part-type="genus">Haloxylon</tp:taxon-name-part> <tp:taxon-name-part taxon-name-part-type="species">salicornicum</tp:taxon-name-part></tp:taxon-name></italic> (<tp:taxon-name><tp:taxon-name-part taxon-name-part-type="family">Amaranthaceae</tp:taxon-name-part></tp:taxon-name>), Salbookh Road, Dariyah, Riyadh, SA, <named-content xmlns:xlink="http://www.w3.org/1999/xlink" content-type="dwc:verbatimCoordinates" xlink:type="simple"><named-content content-type="geo-json" specific-use="{&#34;type&#34;:&#34;Point&#34;,&#34;coordinates&#34;:[46.776917,24.510817]}" xlink:type="simple">24°30.649'N, 46°46.615'E</named-content></named-content>, September, 18, 2012, coll. M. Kamran; four males and 22 female paratypes, <italic><tp:taxon-name><tp:taxon-name-part taxon-name-part-type="genus">Hilaria</tp:taxon-name-part></tp:taxon-name></italic> sp. (<tp:taxon-name><tp:taxon-name-part taxon-name-part-type="family">Poaceae</tp:taxon-name-part></tp:taxon-name>), Tashlia, Heyer Road, Riyadh, SA, <named-content xmlns:xlink="http://www.w3.org/1999/xlink" content-type="dwc:verbatimCoordinates" xlink:type="simple"><named-content content-type="geo-json" specific-use="{&#34;type&#34;:&#34;Point&#34;,&#34;coordinates&#34;:[46.798167,24.483333]}" xlink:type="simple">24°29.000'N, 46°47.890'E</named-content></named-content>, January, 17, 2015, coll. J.H. Mirza; five males and four females paratypes, <italic><tp:taxon-name><tp:taxon-name-part taxon-name-part-type="genus">Hilaria</tp:taxon-name-part></tp:taxon-name></italic> spp. (<tp:taxon-name><tp:taxon-name-part taxon-name-part-type="family">Poaceae</tp:taxon-name-part></tp:taxon-name>), Sanabal Farm, Kharaj, Riyadh, SA, <named-content xmlns:xlink="http://www.w3.org/1999/xlink" content-type="dwc:verbatimCoordinates" xlink:type="simple"><named-content content-type="geo-json" specific-use="{&#34;type&#34;:&#34;Point&#34;,&#34;coordinates&#34;:[47.197567,24.283317]}" xlink:type="simple">24°16.999'N, 47°11.854'E</named-content></named-content>, January, 23, 2015, coll. M. Kamran.</p><p>
              <bold>Remarks.</bold> The <tp:taxon-name><tp:taxon-name-part taxon-name-part-type="genus">Paraplonobia</tp:taxon-name-part> (<tp:taxon-name-part taxon-name-part-type="subgenus">Anaplonobia</tp:taxon-name-part>) <tp:taxon-name-part taxon-name-part-type="species">haloxylonia</tp:taxon-name-part></tp:taxon-name> sp. n. closely resembles <tp:taxon-name><tp:taxon-name-part taxon-name-part-type="genus">Paraplonobia</tp:taxon-name-part> (<tp:taxon-name-part taxon-name-part-type="subgenus">Anaplonobia</tp:taxon-name-part>) <tp:taxon-name-part taxon-name-part-type="species">contiguus</tp:taxon-name-part></tp:taxon-name> (<xref ref-type="bibr" rid="B4">Chaudhri, Akbar and Rasool 1974</xref>) because both species sharing the following set of similar characters; peritremes distally with few branches, dorsal body setae short, subequal in length, lanceolate, prodorsal shield entirely with longitudinal striaitons and hysterosomal striations closely spaced. The new species, differs from <tp:taxon-name><tp:taxon-name-part taxon-name-part-type="genus">Paraplonobia</tp:taxon-name-part> (<tp:taxon-name-part taxon-name-part-type="subgenus">Anaplonobia</tp:taxon-name-part>) <tp:taxon-name-part taxon-name-part-type="species">contiguus</tp:taxon-name-part></tp:taxon-name> by comparative length of leg I (shorter than body vs. longer than body), dorsocentral setae (c1, d1 and e1) almost 1/3 to the distance of setae next behind vs. more than half, number of setae on genu I (5 vs. 4) in <tp:taxon-name><tp:taxon-name-part taxon-name-part-type="genus">Paraplonobia</tp:taxon-name-part> (<tp:taxon-name-part taxon-name-part-type="subgenus">Anaplonobia</tp:taxon-name-part>) <tp:taxon-name-part taxon-name-part-type="species">contiguus</tp:taxon-name-part></tp:taxon-name>.</p></tp:treatment-sec><ref-list><ref id="B4"><mixed-citation xmlns:xlink="http://www.w3.org/1999/xlink" xlink:type="simple">
          <person-group><name name-style="western"><surname>Chaudhri</surname><given-names>WM</given-names></name><name name-style="western"><surname>Akbar</surname><given-names>S</given-names></name><name name-style="western"><surname>Rasool</surname><given-names>A</given-names></name></person-group> (<year>1974</year>) <source>Taxonomic studies of the mites belonging to the families <tp:taxon-name><tp:taxon-name-part taxon-name-part-type="family">Tenuipalpidae</tp:taxon-name-part></tp:taxon-name>, <tp:taxon-name><tp:taxon-name-part taxon-name-part-type="family">Tetranychidae</tp:taxon-name-part></tp:taxon-name>, <tp:taxon-name><tp:taxon-name-part taxon-name-part-type="family">Tuckerellidae</tp:taxon-name-part></tp:taxon-name>, <tp:taxon-name><tp:taxon-name-part taxon-name-part-type="family">Caligonellidae</tp:taxon-name-part></tp:taxon-name>, <tp:taxon-name><tp:taxon-name-part taxon-name-part-type="family">Stigmaeidae</tp:taxon-name-part></tp:taxon-name> and <tp:taxon-name><tp:taxon-name-part taxon-name-part-type="family">Phytoseiidae</tp:taxon-name-part></tp:taxon-name>, PL-480 Project on mites.</source> <publisher-name>University of Agriculture</publisher-name>, <publisher-loc>Lyallpur</publisher-loc>, <size units="page">250 pp</size>.</mixed-citation></ref></ref-list></tp:taxon-treatment>
