# Supplementary material for: The genus Paraplonobia Wainstein and Neopetrobia Wainstein (Acari, Trombidiformes, Tetranychidae) from Saudi Arabia: new species, new records and key to the world species of Paraplonobia
Source: Zookeys. 2016 Jun 14;(598):27–55. doi: 10.3897/zookeys.598.9060 (PMC4926671; doi:10.3897/zookeys.598.9060)
Supplement: XML Treatment for Paraplonobia (Anaplonobia) tabukensis [file zookeys.598.9060-treatment5.xml]

<!DOCTYPE tp:taxon-treatment
  PUBLIC "-//TaxonX//DTD Taxonomic Treatment Publishing DTD v0 20100105//EN" "tax-treatment-NSO.dtd">
<tp:taxon-treatment xmlns:tp="http://www.plazi.org/taxpub"><tp:treatment-meta><kwd-group><label>Taxon classification</label><kwd><named-content content-type="kingdom">Animalia</named-content></kwd><kwd><named-content content-type="order">Prostigmata</named-content></kwd><kwd><named-content content-type="family">Tetranychidae</named-content></kwd></kwd-group><mixed-citation publication-type="journal"><person-group><name><surname>Kamran</surname><given-names>Muhammad</given-names></name><name><surname>Mirza</surname><given-names>Jawwad Hassan</given-names></name><name><surname>Alatawi</surname><given-names>Fahad Jaber</given-names></name></person-group><article-title>The genus <italic><tp:taxon-name><tp:taxon-name-part taxon-name-part-type="genus">Paraplonobia</tp:taxon-name-part></tp:taxon-name></italic> Wainstein and <italic><tp:taxon-name><tp:taxon-name-part taxon-name-part-type="genus">Neopetrobia</tp:taxon-name-part></tp:taxon-name></italic> Wainstein (<tp:taxon-name><tp:taxon-name-part taxon-name-part-type="subclass">Acari</tp:taxon-name-part></tp:taxon-name>, <tp:taxon-name><tp:taxon-name-part taxon-name-part-type="order">Trombidiformes</tp:taxon-name-part></tp:taxon-name>, <tp:taxon-name><tp:taxon-name-part taxon-name-part-type="family">Tetranychidae</tp:taxon-name-part></tp:taxon-name>) from Saudi Arabia: new species, new records and key to the world species of <italic><tp:taxon-name><tp:taxon-name-part taxon-name-part-type="genus">Paraplonobia</tp:taxon-name-part></tp:taxon-name></italic></article-title><source>Zookeys</source><day>14</day><month>6</month><year>2016</year><volume>2016</volume><issue>598</issue><fpage>27</fpage><lpage>55</lpage><pub-id pub-id-type="doi">10.3897/zookeys.598.9060</pub-id></mixed-citation></tp:treatment-meta><tp:nomenclature><tp:taxon-name>
              <tp:taxon-name-part taxon-name-part-type="genus">Paraplonobia</tp:taxon-name-part>
              (<tp:taxon-name-part taxon-name-part-type="subgenus">Anaplonobia</tp:taxon-name-part>)
              <tp:taxon-name-part taxon-name-part-type="species">tabukensis</tp:taxon-name-part>
              <object-id xmlns:xlink="http://www.w3.org/1999/xlink" content-type="zoobank" xlink:type="simple">http://zoobank.org/57BF2D3A-80B0-4C7E-90CD-FACB4543B5FF</object-id>
            </tp:taxon-name><tp:taxon-status xmlns:xlink="http://www.w3.org/1999/xlink" xlink:type="simple">sp. n.</tp:taxon-status><xref ref-type="fig" rid="F9">Figs 29–30</xref><xref ref-type="fig" rid="F10">, 31, 32</xref><xref ref-type="fig" rid="F11">, 33–36</xref></tp:nomenclature><tp:treatment-sec sec-type="diagnosis"><title>Diagnosis.</title><p>Dorsal setae slightly lanceolate, densely serrate, not present on tubercles and distinctly shorter to the distances of setae next behind, prodorsum entirely with longitudinal striaitons, hysterosomal striations closely spaced, peritremes complex anastomosed distally, stylophore slightly rounded anteriorly, leg I shorter than body length, number of setae on femur I–IV 8–6–3–3, number of setae on genu I–IV 4–5–3–3.</p></tp:treatment-sec><tp:treatment-sec sec-type="description"><title>Description of holotype female</title><p>(n = 3). Measurements of holotype followed by 2 paratypes (in parenthesis) (Figs <xref ref-type="fig" rid="F9">29</xref>–<xref ref-type="fig" rid="F11">36</xref>).</p><fig id="F9" position="float" orientation="portrait"><label>Figures 29, 30.</label><caption><p>
          <tp:taxon-name><tp:taxon-name-part taxon-name-part-type="genus">Paraplonobia</tp:taxon-name-part> (<tp:taxon-name-part taxon-name-part-type="subgenus">Anaplonobia</tp:taxon-name-part>) <tp:taxon-name-part taxon-name-part-type="species">tabukensis</tp:taxon-name-part></tp:taxon-name> sp. n. adult female <bold>29</bold> dorsum <bold>30</bold> venter.</p></caption><graphic xmlns:xlink="http://www.w3.org/1999/xlink" xlink:href="zookeys-598-027-g009.jpg" position="float" orientation="portrait" xlink:type="simple" id="oo_92379.jpg"/></fig><fig id="F10" position="float" orientation="portrait"><label>Figures 31, 32.</label><caption><p>
          <tp:taxon-name><tp:taxon-name-part taxon-name-part-type="genus">Paraplonobia</tp:taxon-name-part> (<tp:taxon-name-part taxon-name-part-type="subgenus">Anaplonobia</tp:taxon-name-part>) <tp:taxon-name-part taxon-name-part-type="species">tabukensis</tp:taxon-name-part></tp:taxon-name> sp. n. adult female. <bold>31</bold> Stylophore and peritremes <bold>32</bold> palp.</p></caption><graphic xmlns:xlink="http://www.w3.org/1999/xlink" xlink:href="zookeys-598-027-g010.jpg" position="float" orientation="portrait" xlink:type="simple" id="oo_92380.jpg"/></fig><fig id="F11" position="float" orientation="portrait"><label>Figures 33–36.</label><caption><p>
          <tp:taxon-name><tp:taxon-name-part taxon-name-part-type="genus">Paraplonobia</tp:taxon-name-part> (<tp:taxon-name-part taxon-name-part-type="subgenus">Anaplonobia</tp:taxon-name-part>) <tp:taxon-name-part taxon-name-part-type="species">tabukensis</tp:taxon-name-part></tp:taxon-name> sp. n. <bold>33</bold> leg I <bold>33A</bold> duplex setae, empodium and claws of tarsus I <bold>34</bold> leg II <bold>35</bold> leg III <bold>36</bold> leg IV.</p></caption><graphic xmlns:xlink="http://www.w3.org/1999/xlink" xlink:href="zookeys-598-027-g011.jpg" position="float" orientation="portrait" xlink:type="simple" id="oo_92381.jpg"/></fig><p>
              <bold>Dorsum</bold> (Fig. <xref ref-type="fig" rid="F9">29</xref>). Body rounded; length of idiosoma 483 (480–490), maximum width 445 (440–450), length of body (gnathosoma + idiosoma) 595 (590–610). Propodosoma medially with weak and laterally with strong longitudinal regular striations; hysterosomal striations medially transverse and closely spaced, laterally longitudinal irregular. Dorsal setae slightly lanceolate, densely serrate, not present on tubercles and and distinctly shorter to the distances of setae next behind, dorsocentral setae (c1, d1 and e1) almost 1/3 to the distance of setae next behind. Length of dorsal setae: v<sub>2</sub> 34 (32–36), sc<sub>1</sub> 29 (28–31), sc<sub>2</sub> 30 (28–32), c<sub>1</sub> 28 (26–30), c<sub>2</sub> 26 (24–28), c<sub>3</sub> 29 (28–32), d<sub>1</sub> 23 (21–25), d<sub>2</sub> 22 (21–24), e<sub>1</sub> 21 (20–23), e<sub>2</sub> 22 (21–24), f<sub>1</sub> 23 (21–24), f<sub>2</sub> 26 (24–27), h<sub>1</sub> 27 (25–29). Distance between dorsal setae: v<sub>2</sub>–v<sub>2</sub> 89 (85–90), v<sub>2</sub>–sc<sub>1</sub> 68 (65–690), sc<sub>1</sub>–sc<sub>2</sub> 68 (67–70), sc<sub>1</sub>–sc<sub>1</sub> 204 (202–206), sc<sub>2</sub>–sc<sub>2</sub> 301 298–302), c<sub>1</sub>–c<sub>1</sub> 138 (135–140), c<sub>1</sub>–c<sub>2</sub> 91 (89–92), c<sub>2</sub>–c<sub>3</sub> 79 (75–80), c<sub>2</sub>–c<sub>2</sub> 327 (325–328), c<sub>3</sub>–c<sub>3</sub> 424 (422–426), d<sub>1</sub>–d<sub>1</sub> 119 (118–120), d<sub>1</sub>–d<sub>2</sub> 91 (89–92), d<sub>2</sub>–d<sub>2</sub> 295 (292–298), c<sub>1</sub>–d<sub>1</sub> 88 (86–89), c<sub>3</sub>–d<sub>2</sub> 110 (109–112), e<sub>1</sub>–e<sub>1</sub> 27 (25–28), e<sub>1</sub>–e<sub>2</sub> 85 (84–86), e<sub>2</sub>–d<sub>2</sub> 85 (84–86), e<sub>2</sub>–e<sub>2</sub> 229 (228–231), f<sub>1</sub>–f<sub>1</sub> 78 (76–80), f<sub>2</sub>–f<sub>2</sub> 113 (110–114), f<sub>1</sub>–f<sub>2</sub> 35 (33–36), f<sub>1</sub>–d<sub>1</sub> 82 (81–84), h<sub>1</sub>–h<sub>1</sub> 53 (52–56).</p><p>
              <bold>Venter</bold> (Fig. <xref ref-type="fig" rid="F9">30</xref>). Idiosoma ventrally with transverse simple striations from setae 1a to 3a; longitudinal regular between setae 3a and 4a; transverse posterior to setae 4a; striations longitudinal regular anterior to aggenital setae (ag). Length of intercoxal and coxal setae: 1a 40 (38–42), 3a 32 (31–34), 4a 32 (30–35), 1b 46 (44–47), 1c 32 (31–34), 2b 30 (29–34), 2c 29 (28–31), 3b 32 (31–34), 4b 32 (31–35); aggenital setae (ag) 42 (41–45), ag–ag 23 (21–25); genital setae two pairs, g<sub>1</sub> 43 (40–44), g<sub>2</sub> 39 (35–40), g<sub>1</sub>–g<sub>1</sub> 52 (50–55), g<sub>2</sub>–g<sub>2</sub> 60 (58–64), g<sub>1</sub>–g<sub>2</sub> 12 (10–13); anal setae three pairs, ps<sub>1</sub> 20 (18–21), ps<sub>2</sub> 26 (24–27), ps<sub>3</sub> 28 (27–29), ps<sub>1</sub>–ps<sub>1</sub> 23 (20–24), ps<sub>2</sub>–ps<sub>2</sub> 32 (31–35), ps<sub>3</sub>–ps<sub>3</sub> 23 (21–26); para-anal setae two pairs, h<sub>2</sub> 27 (26–28), h<sub>2–</sub> h<sub>2</sub> 11 (10–13), h<sub>3</sub> 32 (31–34), h<sub>3</sub>–h<sub>3</sub> 28 (27–29).</p><p>
              <bold>Gnathosoma</bold> (Figs <xref ref-type="fig" rid="F10">31–32</xref>). Stylophore rounded anteriorly. Peritremes small compact anastomosed distally (Fig. <xref ref-type="fig" rid="F10">31</xref>). Scapular setae m 28 (27–29), m–m 37 (26–39). Palp femur and genu each with one seta, palp tibia with three setae, tibial claw strongly curved; palp tarsus with three setae, three eupathidia, one solenidion (Fig. <xref ref-type="fig" rid="F10">32</xref>).</p><p>
              <bold>Legs</bold> (Figs <xref ref-type="fig" rid="F11">33–36</xref>). Length of legs I–IV (without coxae) 450, 282, 345, 408 respectively. Leg I shorter than body length. Number of setae and solenidia (in parenthesis) on legs I–IV: coxae 2–2–1–1, trochanters 1–1–1–1, femora 8–6–3–3, genua 4–5–3–3, tibiae 13(1)–9–8–8; tarsi I with 10 tactile setae, two sets of duplex setae at distal end, all tactile setae well proximal to duplex setae, two eupathidia; tarsi II with 7 tactile setae, one set of duplex setae, two eupathidia; tarsi III with 11 tactile setae, one set of duplex setae,; tarsi IV with 11 tactile setae one set of duplex setae,. True claws pad like each with one pair of tenant hair; empodium pad-like with two rows of small tenant hairs.</p><p>
              <bold>Male.</bold> Not in collection.</p></tp:treatment-sec><tp:treatment-sec sec-type="etymology"><title>Etymology.</title><p>The specific epithet is derived from the region of Saudi Arabia, Tabuk, from where it was collected.</p></tp:treatment-sec><tp:treatment-sec sec-type="type material"><title>Type material.</title><p>Holotype female, two paratype females, <italic><tp:taxon-name><tp:taxon-name-part taxon-name-part-type="genus">Haloxylon</tp:taxon-name-part> <tp:taxon-name-part taxon-name-part-type="species">salicornicum</tp:taxon-name-part></tp:taxon-name></italic> (<tp:taxon-name><tp:taxon-name-part taxon-name-part-type="family">Amaranthaceae</tp:taxon-name-part></tp:taxon-name>), 30 km Tabuk road, Sharma, Tabuk region, SA, <named-content xmlns:xlink="http://www.w3.org/1999/xlink" content-type="dwc:verbatimCoordinates" xlink:type="simple"><named-content content-type="geo-json" specific-use="{&#34;type&#34;:&#34;Point&#34;,&#34;coordinates&#34;:[35.286433,28.057983]}" xlink:type="simple">28°03.479'N, 035°17.186'E</named-content></named-content>, October, 19, 2015, coll. M. Kamran and J.H. Mirza.</p></tp:treatment-sec><tp:treatment-sec sec-type="remarks"><title>Remarks.</title><p>The <tp:taxon-name><tp:taxon-name-part taxon-name-part-type="genus">Paraplonobia</tp:taxon-name-part> (<tp:taxon-name-part taxon-name-part-type="subgenus">Anaplonobia</tp:taxon-name-part>) <tp:taxon-name-part taxon-name-part-type="species">tabukensis</tp:taxon-name-part></tp:taxon-name> sp. n. closely resembles <tp:taxon-name><tp:taxon-name-part taxon-name-part-type="genus">Paraplonobia</tp:taxon-name-part> (<tp:taxon-name-part taxon-name-part-type="subgenus">Anaplonobia</tp:taxon-name-part>) <tp:taxon-name-part taxon-name-part-type="species">theroni</tp:taxon-name-part></tp:taxon-name> (<xref ref-type="bibr" rid="B9">Meyer 1974</xref>) because both species share the following set of similar characters; dorsal body setae, lanceolate and distinctly shorter to the distances of setae next behind, prodorsum entirely with longitudinal striaitons, hysterosomal striations closely spaced, peritremes complex anastomosed distally (<xref ref-type="bibr" rid="B9">Meyer 1974</xref>, <xref ref-type="bibr" rid="B10">1987</xref>). The new species differs from <tp:taxon-name><tp:taxon-name-part taxon-name-part-type="genus">Paraplonobia</tp:taxon-name-part> (<tp:taxon-name-part taxon-name-part-type="subgenus">Anaplonobia</tp:taxon-name-part>) <tp:taxon-name-part taxon-name-part-type="species">theroni</tp:taxon-name-part></tp:taxon-name> by shape of stylophore anteriorly (rounded vs. slightly indented), number of setae on femur I–IV (8–6–3–3 vs. 9–6–4–4), number of setae on genu I–IV (4–5–3–3 vs. 5–5–6–6), number of setae on tibia III (8 vs. 6) and on tarsi I–II excluding duplex setae and solenidia (10–7 vs. 18–14) in <tp:taxon-name><tp:taxon-name-part taxon-name-part-type="genus">Paraplonobia</tp:taxon-name-part> (<tp:taxon-name-part taxon-name-part-type="subgenus">Anaplonobia</tp:taxon-name-part>) <tp:taxon-name-part taxon-name-part-type="species">theroni</tp:taxon-name-part></tp:taxon-name>.</p><!--PageBreak--></tp:treatment-sec><ref-list><ref id="B9"><mixed-citation xmlns:xlink="http://www.w3.org/1999/xlink" xlink:type="simple">
          <person-group><name name-style="western"><surname>Meyer</surname><given-names>MKPS</given-names></name></person-group> (<year>1974</year>) <article-title>A revision of <tp:taxon-name><tp:taxon-name-part taxon-name-part-type="family">Tetranychidae</tp:taxon-name-part></tp:taxon-name> of Africa (<tp:taxon-name><tp:taxon-name-part taxon-name-part-type="subclass">Acari</tp:taxon-name-part></tp:taxon-name>) with a key to the genera of the world.</article-title> <source>Entomology Memoir</source>, <publisher-name>Department of Agriculture and Water Supply</publisher-name> <volume>36</volume>: <fpage>1</fpage>–<lpage>291</lpage>.</mixed-citation></ref><ref id="B10"><mixed-citation xmlns:xlink="http://www.w3.org/1999/xlink" xlink:type="simple">
          <person-group><name name-style="western"><surname>Meyer</surname><given-names>MKPS</given-names></name></person-group> (<year>1987</year>) <article-title>African <tp:taxon-name><tp:taxon-name-part taxon-name-part-type="family">Tetranychidae</tp:taxon-name-part></tp:taxon-name> (<tp:taxon-name><tp:taxon-name-part taxon-name-part-type="subclass">Acari</tp:taxon-name-part></tp:taxon-name>: <tp:taxon-name><tp:taxon-name-part taxon-name-part-type="order">Prostigmata</tp:taxon-name-part></tp:taxon-name>) with reference to the world genera.</article-title> <source>Entomology Memoir</source>, <publisher-name>Department of Agriculture and Water Supply</publisher-name> <volume>69</volume>: <fpage>1</fpage>–<lpage>175</lpage>.</mixed-citation></ref></ref-list></tp:taxon-treatment>
