# Supplementary material for: The genus Paraplonobia Wainstein and Neopetrobia Wainstein (Acari, Trombidiformes, Tetranychidae) from Saudi Arabia: new species, new records and key to the world species of Paraplonobia
Source: Zookeys. 2016 Jun 14;(598):27–55. doi: 10.3897/zookeys.598.9060 (PMC4926671; doi:10.3897/zookeys.598.9060)
Supplement: XML Treatment for Neopetrobia [file zookeys.598.9060-treatment7.xml]

<!DOCTYPE tp:taxon-treatment
  PUBLIC "-//TaxonX//DTD Taxonomic Treatment Publishing DTD v0 20100105//EN" "tax-treatment-NSO.dtd">
<tp:taxon-treatment xmlns:tp="http://www.plazi.org/taxpub"><tp:treatment-meta><kwd-group><label>Taxon classification</label><kwd><named-content content-type="kingdom">Animalia</named-content></kwd><kwd><named-content content-type="order">Prostigmata</named-content></kwd><kwd><named-content content-type="family">Tetranychidae</named-content></kwd></kwd-group><mixed-citation publication-type="journal"><person-group><name><surname>Kamran</surname><given-names>Muhammad</given-names></name><name><surname>Mirza</surname><given-names>Jawwad Hassan</given-names></name><name><surname>Alatawi</surname><given-names>Fahad Jaber</given-names></name></person-group><article-title>The genus <italic><tp:taxon-name><tp:taxon-name-part taxon-name-part-type="genus">Paraplonobia</tp:taxon-name-part></tp:taxon-name></italic> Wainstein and <italic><tp:taxon-name><tp:taxon-name-part taxon-name-part-type="genus">Neopetrobia</tp:taxon-name-part></tp:taxon-name></italic> Wainstein (<tp:taxon-name><tp:taxon-name-part taxon-name-part-type="subclass">Acari</tp:taxon-name-part></tp:taxon-name>, <tp:taxon-name><tp:taxon-name-part taxon-name-part-type="order">Trombidiformes</tp:taxon-name-part></tp:taxon-name>, <tp:taxon-name><tp:taxon-name-part taxon-name-part-type="family">Tetranychidae</tp:taxon-name-part></tp:taxon-name>) from Saudi Arabia: new species, new records and key to the world species of <italic><tp:taxon-name><tp:taxon-name-part taxon-name-part-type="genus">Paraplonobia</tp:taxon-name-part></tp:taxon-name></italic></article-title><source>Zookeys</source><day>14</day><month>6</month><year>2016</year><volume>2016</volume><issue>598</issue><fpage>27</fpage><lpage>55</lpage><pub-id pub-id-type="doi">10.3897/zookeys.598.9060</pub-id></mixed-citation></tp:treatment-meta><tp:nomenclature><label>Subgenus</label><tp:taxon-name>
              <tp:taxon-name-part taxon-name-part-type="genus">Neopetrobia</tp:taxon-name-part>
            </tp:taxon-name><tp:taxon-authority>Wainstein</tp:taxon-authority></tp:nomenclature><tp:treatment-sec sec-type="diagnosis"><title>Diagnosis.</title><p>Based on <xref ref-type="bibr" rid="B6">Gutierrez 1985</xref>, and <xref ref-type="bibr" rid="B3">Bolland et al. 1998</xref>.</p><p>Integument without tuberculate or reticulate pattern; dorsal setae rounded or spindle-shaped.</p></tp:treatment-sec><ref-list><ref id="B6"><mixed-citation xmlns:xlink="http://www.w3.org/1999/xlink" xlink:type="simple">
          <person-group><name name-style="western"><surname>Gutierrez</surname><given-names>J</given-names></name></person-group> (<year>1985</year>) <source>Spider Mites their Biology, Natural Enemies and Control</source>. <volume>Vol. 1A 1.1.4</volume>. <publisher-name>Elsevier Science Publisher, BV</publisher-name>, <publisher-loc>Amsterdam</publisher-loc>, <fpage>75</fpage>–<lpage>90</lpage>.</mixed-citation></ref><ref id="B3"><mixed-citation xmlns:xlink="http://www.w3.org/1999/xlink" xlink:type="simple">
          <person-group><name name-style="western"><surname>Bolland</surname><given-names>HR</given-names></name><name name-style="western"><surname>Gutierrez</surname><given-names>J</given-names></name><name name-style="western"><surname>Flechtmann</surname><given-names>CHW</given-names></name></person-group> (<year>1998</year>) <source>World Catalogue of the Spider Mite Family (<tp:taxon-name><tp:taxon-name-part taxon-name-part-type="subclass">Acari</tp:taxon-name-part></tp:taxon-name>: <tp:taxon-name><tp:taxon-name-part taxon-name-part-type="family">Tetranychidae</tp:taxon-name-part></tp:taxon-name>).</source> <publisher-name>Koninklijke Brill NV</publisher-name>, <publisher-loc>Leiden</publisher-loc>, <size units="page">392 pp</size>.</mixed-citation></ref></ref-list></tp:taxon-treatment>
