# Supplementary material for: The genus Paraplonobia Wainstein and Neopetrobia Wainstein (Acari, Trombidiformes, Tetranychidae) from Saudi Arabia: new species, new records and key to the world species of Paraplonobia
Source: Zookeys. 2016 Jun 14;(598):27–55. doi: 10.3897/zookeys.598.9060 (PMC4926671; doi:10.3897/zookeys.598.9060)
Supplement: XML Treatment for Neopetrobia mcgregori [file zookeys.598.9060-treatment8.xml]

<!DOCTYPE tp:taxon-treatment
  PUBLIC "-//TaxonX//DTD Taxonomic Treatment Publishing DTD v0 20100105//EN" "tax-treatment-NSO.dtd">
<tp:taxon-treatment xmlns:tp="http://www.plazi.org/taxpub"><tp:treatment-meta><kwd-group><label>Taxon classification</label><kwd><named-content content-type="kingdom">Animalia</named-content></kwd><kwd><named-content content-type="order">Prostigmata</named-content></kwd><kwd><named-content content-type="family">Tetranychidae</named-content></kwd></kwd-group><mixed-citation publication-type="journal"><person-group><name><surname>Kamran</surname><given-names>Muhammad</given-names></name><name><surname>Mirza</surname><given-names>Jawwad Hassan</given-names></name><name><surname>Alatawi</surname><given-names>Fahad Jaber</given-names></name></person-group><article-title>The genus <italic><tp:taxon-name><tp:taxon-name-part taxon-name-part-type="genus">Paraplonobia</tp:taxon-name-part></tp:taxon-name></italic> Wainstein and <italic><tp:taxon-name><tp:taxon-name-part taxon-name-part-type="genus">Neopetrobia</tp:taxon-name-part></tp:taxon-name></italic> Wainstein (<tp:taxon-name><tp:taxon-name-part taxon-name-part-type="subclass">Acari</tp:taxon-name-part></tp:taxon-name>, <tp:taxon-name><tp:taxon-name-part taxon-name-part-type="order">Trombidiformes</tp:taxon-name-part></tp:taxon-name>, <tp:taxon-name><tp:taxon-name-part taxon-name-part-type="family">Tetranychidae</tp:taxon-name-part></tp:taxon-name>) from Saudi Arabia: new species, new records and key to the world species of <italic><tp:taxon-name><tp:taxon-name-part taxon-name-part-type="genus">Paraplonobia</tp:taxon-name-part></tp:taxon-name></italic></article-title><source>Zookeys</source><day>14</day><month>6</month><year>2016</year><volume>2016</volume><issue>598</issue><fpage>27</fpage><lpage>55</lpage><pub-id pub-id-type="doi">10.3897/zookeys.598.9060</pub-id></mixed-citation></tp:treatment-meta><tp:nomenclature><tp:taxon-name>
              <tp:taxon-name-part taxon-name-part-type="genus">Neopetrobia</tp:taxon-name-part>
              <tp:taxon-name-part taxon-name-part-type="species">mcgregori</tp:taxon-name-part>
            </tp:taxon-name><tp:taxon-authority>(Pritchard &amp; Baker)</tp:taxon-authority><xref ref-type="fig" rid="F12">Figs 37–38</xref><xref ref-type="fig" rid="F13">, 39, 40</xref><xref ref-type="fig" rid="F14">, 41–44</xref><!--PageBreak--><!--PageBreak--><!--PageBreak--><tp:nomenclature-citation-list><tp:nomenclature-citation><tp:taxon-name>
                  <tp:taxon-name-part taxon-name-part-type="genus">Monoceronychus</tp:taxon-name-part> <tp:taxon-name-part taxon-name-part-type="species">mcgregori</tp:taxon-name-part></tp:taxon-name><comment>Pritchard &amp; Baker, 1955.</comment></tp:nomenclature-citation><tp:nomenclature-citation><tp:taxon-name>
                  <tp:taxon-name-part taxon-name-part-type="genus">Neopetrobia</tp:taxon-name-part> <tp:taxon-name-part taxon-name-part-type="species">mcgregori</tp:taxon-name-part></tp:taxon-name><comment>(Pritchard &amp; Baker) Meyer, 1987. <xref ref-type="bibr" rid="B3">Bolland et al. 1998</xref>.</comment></tp:nomenclature-citation></tp:nomenclature-citation-list></tp:nomenclature><tp:treatment-sec sec-type="redescription"><title>Redescription.</title><p>
              <bold>Female</bold> (n=9). Body oval; length of idiosoma 369–372, maximum width 238–241, length of body (gnathosoma + idiosoma) 430–433.</p><p>
              <bold>Dorsum</bold> (Fig. <xref ref-type="fig" rid="F12">37</xref>). Propodosoma without anterior projections. Dorsum of opisthosoma and most of opisthosoma with nearly smooth integument, metapodosomal dorsum with widely spaced strong striations. Dorsal body setae minute, lanceolate, densely serrate, not present on tubercles. Length of dorsal setae: v<sub>2</sub> 13–14, sc<sub>1</sub> 14–15, sc<sub>2</sub> 13–14, c<sub>1</sub> 13–14, c<sub>2</sub> 12–13, c<sub>3</sub> 10–11, d<sub>1</sub> 11–12, d<sub>2</sub> 12–13, e<sub>1</sub> 10–11, e<sub>2</sub> 12–13, f<sub>1</sub> 11–12, f<sub>2</sub> 15–16, h<sub>1</sub> 16–17. Distance between dorsal setae: v<sub>2</sub>–v<sub>2</sub> 54–56, v<sub>2</sub>–sc<sub>1</sub> 48–50, sc<sub>1</sub>–sc<sub>2</sub> 47–50, sc<sub>1</sub>–sc<sub>1</sub> 113–114, sc<sub>2</sub>–sc<sub>2</sub> 165–167, c<sub>1</sub>–c<sub>1</sub> 57–58, c<sub>1</sub>–c<sub>2</sub> 50–52, c<sub>2</sub>–c<sub>3</sub> 41–42, c<sub>2</sub>–c<sub>2</sub> 161–162, c<sub>3</sub>–c<sub>3</sub> 234–236, d<sub>1</sub>–d<sub>1</sub> 57–58, d<sub>1</sub>–d<sub>2</sub> 56–57, d<sub>2</sub>–d<sub>2</sub> 160–161, c<sub>1</sub>–d<sub>1</sub> 57–58, c<sub>3</sub>–d<sub>2</sub> 79–80, e<sub>1</sub>–e<sub>1</sub> 54–56, e<sub>1</sub>–e<sub>2</sub> 45–47, e<sub>2</sub>–d<sub>2</sub> 64–66, e<sub>2</sub>–e<sub>2</sub> 135–136, f<sub>1</sub>–f<sub>1</sub> 80–82, f<sub>2</sub>–f<sub>2</sub> 86–88, f<sub>1</sub>–f<sub>2</sub> 31–32, f<sub>1</sub>–d<sub>1</sub> 79–80, h<sub>1</sub>–h<sub>1</sub> 38–40.</p><fig id="F12" position="float" orientation="portrait"><label>Figures 37, 38.</label><caption><p>
          <tp:taxon-name><tp:taxon-name-part taxon-name-part-type="genus">Neopetrobia</tp:taxon-name-part> (<tp:taxon-name-part taxon-name-part-type="subgenus">Neopetrobia</tp:taxon-name-part>) <tp:taxon-name-part taxon-name-part-type="species">mcgregori</tp:taxon-name-part></tp:taxon-name> (Pritchard &amp; Baker) adult female. <bold>37</bold> dorsum <bold>38</bold> venter.</p></caption><graphic xmlns:xlink="http://www.w3.org/1999/xlink" xlink:href="zookeys-598-027-g012.jpg" position="float" orientation="portrait" xlink:type="simple" id="oo_92382.jpg"/></fig><p>
              <bold>Venter</bold> (Fig. <xref ref-type="fig" rid="F12">38</xref>). Idiosoma ventrally with transverse simple widely spaced striations from setae 1a to 3a; longitudinal regular between setae 3a and 4a; transverse pos<!--PageBreak--><!--PageBreak-->terior to setae 4a; striations transverse regular anterior to aggenital setae (ag). Length of intercoxal and coxal setae: 1a 18–19, 3a 19–20, 4a 15–16, 1b 30–31, 1c 13–14, 2b 16–17, 2c 10–13, 3b 15–17, 4b 11–12; aggenital setae (ag) 26–27, ag–ag 38–39; genital setae two pairs, g<sub>1</sub> 17–18, g<sub>2</sub> 21–22, g<sub>1</sub>–g<sub>1</sub> 41–42, g<sub>2</sub>–g<sub>2</sub> 76–78, g<sub>1</sub>–g<sub>2</sub> 21–22; anal setae three pairs, ps<sub>1</sub> 11–12, ps<sub>2</sub> 10–11, ps<sub>3</sub> 12–13, ps<sub>1</sub>–ps<sub>1</sub> 11–13, ps<sub>2</sub>–ps<sub>2</sub> 16–18, ps<sub>3</sub>–ps<sub>3</sub> 11–13; para-anal setae two pairs, h<sub>2</sub> 11–13, h<sub>2–</sub> h<sub>2</sub> 7–9, h<sub>3</sub> 7–8, h<sub>3</sub>–h<sub>3</sub> 17–19.</p><p>
              <bold>Gnathosoma</bold> (Figs <xref ref-type="fig" rid="F13">39–40</xref>). Stylophore slender, the sides angularly converging anteriorly and with a small mediocephalic emargination. Peritremes anastomosing with distal enlargement slender. Scapular setae m 17–18, m–m 19–21. Palp femur and genu each with one seta, palp tibia with three setae, tibial claw strongly curved; palp tarsus with two setae, two eupathidia, one solenidion.</p><fig id="F13" position="float" orientation="portrait"><label>Figures 39, 40.</label><caption><p>
          <tp:taxon-name><tp:taxon-name-part taxon-name-part-type="genus">Neopetrobia</tp:taxon-name-part> (<tp:taxon-name-part taxon-name-part-type="subgenus">Neopetrobia</tp:taxon-name-part>) <tp:taxon-name-part taxon-name-part-type="species">mcgregori</tp:taxon-name-part></tp:taxon-name> (Pritchard &amp; Baker) adult female. <bold>39</bold> stylophore and peritremes <bold>40</bold> palp.</p></caption><graphic xmlns:xlink="http://www.w3.org/1999/xlink" xlink:href="zookeys-598-027-g013.jpg" position="float" orientation="portrait" xlink:type="simple" id="oo_92383.jpg"/></fig><p>
              <bold>Legs</bold> (Fig. <xref ref-type="fig" rid="F14">41–44</xref>). Length of legs I–IV (without coxae) 240, 150, 148, 180 respectively. Number of setae and solenidia (in parenthesis) on legs I–IV: coxae 2–2–1–1, trochanters 1–1–1–0, femora 8–6–2–2, genua 4–4–4–4, tibia 8(1)–9–9–9; tarsi I with 11 tactile setae, two sets of duplex setae at distal end, three setae proximal to duplex setae, two eupathidia and one solenidion; tarsi II with nine tactile setae, one set of duplex setae, two setae proximal to duplex setae, one setae in line with duplex setae, two eupathidia and one solenidion; tarsi III with six tactile setae; tarsi IV with seven tactile setae. True claws pad like each with one pair of tenant hair; empodium pad-like with two rows of small tenant hairs.</p><fig id="F14" position="float" orientation="portrait"><label>Figures 41–44.</label><caption><p>
          <tp:taxon-name><tp:taxon-name-part taxon-name-part-type="genus">Neopetrobia</tp:taxon-name-part> (<tp:taxon-name-part taxon-name-part-type="subgenus">Neopetrobia</tp:taxon-name-part>) <tp:taxon-name-part taxon-name-part-type="species">mcgregori</tp:taxon-name-part></tp:taxon-name> (Pritchard and Baker) adult female. <bold>41</bold> leg I <bold>41A</bold> duplex setae, empodium and claws of tarsus I <bold>42</bold> leg II <bold>43</bold> leg III <bold>44</bold> leg IV.</p></caption><graphic xmlns:xlink="http://www.w3.org/1999/xlink" xlink:href="zookeys-598-027-g014.jpg" position="float" orientation="portrait" xlink:type="simple" id="oo_92384.jpg"/></fig></tp:treatment-sec><tp:treatment-sec sec-type="material"><title>Materials examined.</title><p>12 females, <italic><tp:taxon-name><tp:taxon-name-part taxon-name-part-type="genus">Cynodon</tp:taxon-name-part> <tp:taxon-name-part taxon-name-part-type="species">dactylon</tp:taxon-name-part></tp:taxon-name></italic> (<tp:taxon-name><tp:taxon-name-part taxon-name-part-type="family">Poaceae</tp:taxon-name-part></tp:taxon-name>), near exit10, King Abdullah Road, Riyadh, SA, <named-content xmlns:xlink="http://www.w3.org/1999/xlink" content-type="dwc:verbatimCoordinates" xlink:type="simple"><named-content content-type="geo-json" specific-use="{&#34;type&#34;:&#34;Point&#34;,&#34;coordinates&#34;:[46.757833,24.763767]}" xlink:type="simple">24°45.826'N, 46°45.470'E</named-content></named-content>, September 07, 2015, coll. M. Kamran and E. M. Khan.</p></tp:treatment-sec><tp:treatment-sec sec-type="remarks"><title>Remarks.</title><p>
              <italic><tp:taxon-name><tp:taxon-name-part taxon-name-part-type="genus">Neopetrobia</tp:taxon-name-part> <tp:taxon-name-part taxon-name-part-type="species">mcgregori</tp:taxon-name-part></tp:taxon-name></italic> was originally described very briefly under the genus <italic><tp:taxon-name><tp:taxon-name-part taxon-name-part-type="genus">Monoceronychus</tp:taxon-name-part></tp:taxon-name></italic> and has been only reported from Miami shores of Florida, USA (<xref ref-type="bibr" rid="B13">Pritchard and Baker 1955</xref>). Later, it was moved to the genus <italic><tp:taxon-name><tp:taxon-name-part taxon-name-part-type="genus">Neopetrobia</tp:taxon-name-part></tp:taxon-name></italic> on the basis of widely spaced fourth pair of dorsocentral setae (f<sub>1</sub>) (<xref ref-type="bibr" rid="B3">Bolland et al. 1998</xref>). Worldwide, this is the second report of this species and no obvious differences have been observed in Saudi Arabian specimens from the original description.</p><!--PageBreak--></tp:treatment-sec><ref-list><ref id="B3"><mixed-citation xmlns:xlink="http://www.w3.org/1999/xlink" xlink:type="simple">
          <person-group><name name-style="western"><surname>Bolland</surname><given-names>HR</given-names></name><name name-style="western"><surname>Gutierrez</surname><given-names>J</given-names></name><name name-style="western"><surname>Flechtmann</surname><given-names>CHW</given-names></name></person-group> (<year>1998</year>) <source>World Catalogue of the Spider Mite Family (<tp:taxon-name><tp:taxon-name-part taxon-name-part-type="subclass">Acari</tp:taxon-name-part></tp:taxon-name>: <tp:taxon-name><tp:taxon-name-part taxon-name-part-type="family">Tetranychidae</tp:taxon-name-part></tp:taxon-name>).</source> <publisher-name>Koninklijke Brill NV</publisher-name>, <publisher-loc>Leiden</publisher-loc>, <size units="page">392 pp</size>.</mixed-citation></ref><ref id="B13"><mixed-citation xmlns:xlink="http://www.w3.org/1999/xlink" xlink:type="simple">
          <person-group><name name-style="western"><surname>Pritchard</surname><given-names>AE</given-names></name><name name-style="western"><surname>Baker</surname><given-names>EW</given-names></name></person-group> (<year>1955</year>) <article-title>A revision of spider mite family <tp:taxon-name><tp:taxon-name-part taxon-name-part-type="family">Tetranychidae</tp:taxon-name-part></tp:taxon-name>.</article-title> <source>Pacific Coast Entomological Society Memorial</source> <volume>2</volume>: <fpage>1</fpage>–<lpage>472</lpage>.</mixed-citation></ref></ref-list></tp:taxon-treatment>
